# Supplementary material for: Single-cell analysis reveals impaired Müller glia-mediated intercellular communication and photoreceptor pathology in USH1C retinal organoids
Source: Cell Mol Life Sci. 2026 Jul 9;83(1):275. doi: 10.1007/s00018-026-06321-y (PMC13356176; doi:10.1007/s00018-026-06321-y)
Supplement: Supplementary file 2 — Supplementary file2 (XLSX 1312 KB) [file 18_2026_6321_MOESM2_ESM.xlsx]

## Sheet: precise_clusters_markers_SCT_MA
	p_val	avg_log2FC	pct.1	pct.2	p_val_adj	cluster	gene	diff
TF	0	3.52831	0.982	0.122	0	Mature MG	TF	0.86
DKK3	0	3.65136	0.981	0.168	0	Mature MG	DKK3	0.813
WIF1	0	3.84366	0.912	0.111	0	Mature MG	WIF1	0.801
CLU	0	3.23348	0.968	0.172	0	Mature MG	CLU	0.796
VIM	0	2.4406	0.987	0.198	0	Mature MG	VIM	0.789
SPP1	0	3.11382	0.881	0.123	0	Mature MG	SPP1	0.758
CRABP1	0	3.28898	0.88	0.123	0	Mature MG	CRABP1	0.757
SFRP2	0	3.04596	0.851	0.102	0	Mature MG	SFRP2	0.749
FOS	0	3.00888	0.853	0.156	0	Mature MG	FOS	0.697
FLT1	0	3.44313	0.753	0.085	0	Mature MG	FLT1	0.668
FRZB	0	2.65842	0.789	0.121	0	Mature MG	FRZB	0.668
GPX3	0	3.9351	0.731	0.08	0	Mature MG	GPX3	0.651
EGR1	0	2.36756	0.865	0.242	0	Mature MG	EGR1	0.623
RTN4	0	2.56044	0.849	0.229	0	Mature MG	RTN4	0.62
QDPR	0	4.39412	0.66	0.05	0	Mature MG	QDPR	0.61
APP	0	2.07981	0.899	0.293	0	Mature MG	APP	0.606
SLITRK2	0	3.25971	0.67	0.072	0	Mature MG	SLITRK2	0.598
ZFP36L1	0	3.11385	0.69	0.096	0	Mature MG	ZFP36L1	0.594
CNN3	0	2.66603	0.726	0.137	0	Mature MG	CNN3	0.589
LGR4	0	2.41604	0.787	0.198	0	Mature MG	LGR4	0.589
IER2	0	3.03431	0.694	0.119	0	Mature MG	IER2	0.575
RDH10	0	2.6529	0.694	0.127	0	Mature MG	RDH10	0.567
RLBP1	0	3.91307	0.608	0.048	0	Mature MG	RLBP1	0.56
CP	0	3.0774	0.622	0.089	0	Mature MG	CP	0.533
NGFR	0	3.92518	0.569	0.044	0	Mature MG	NGFR	0.525
RHOB	0	2.69165	0.678	0.155	0	Mature MG	RHOB	0.523
ACTB	0	1.73157	0.802	0.281	0	Mature MG	ACTB	0.521
JUNB	0	2.93074	0.625	0.108	0	Mature MG	JUNB	0.517
PTN	0	2.17132	0.638	0.127	0	Mature MG	PTN	0.511
COL2A1	0	3.57532	0.559	0.052	0	Mature MG	COL2A1	0.507
JUN	0	2.37088	0.697	0.193	0	Mature MG	JUN	0.504
SLC1A3	0	4.13785	0.539	0.036	0	Mature MG	SLC1A3	0.503
GLUL	0	2.52974	0.634	0.134	0	Mature MG	GLUL	0.5
SELENOP	0	2.83	0.596	0.099	0	Mature MG	SELENOP	0.497
FZD5	0	2.87798	0.571	0.082	0	Mature MG	FZD5	0.489
RAX	0	2.14064	0.689	0.211	0	Mature MG	RAX	0.478
LGI4	0	3.56974	0.525	0.051	0	Mature MG	LGI4	0.474
HES1	0	4.05767	0.51	0.04	0	Mature MG	HES1	0.47
F3	0	3.20304	0.522	0.054	0	Mature MG	F3	0.468
GPR37	0	3.38734	0.523	0.057	0	Mature MG	GPR37	0.466
CCN1	0	3.40255	0.523	0.058	0	Mature MG	CCN1	0.465
ZFP36L2	0	2.87698	0.539	0.08	0	Mature MG	ZFP36L2	0.459
SPON1	0	3.38019	0.51	0.052	0	Mature MG	SPON1	0.458
SLC2A1	0	1.46053	0.69	0.237	0	Mature MG	SLC2A1	0.453
ATP2B4	0	2.68296	0.546	0.094	0	Mature MG	ATP2B4	0.452
PAX6	0	1.95636	0.584	0.132	0	Mature MG	PAX6	0.452
C1orf61	0	3.28559	0.497	0.051	0	Mature MG	C1orf61	0.446
CDH23	0	2.20055	0.541	0.096	0	Mature MG	CDH23	0.445
GPM6B	0	2.19017	0.59	0.15	0	Mature MG	GPM6B	0.44
DDR1	0	2.25277	0.54	0.101	0	Mature MG	DDR1	0.439
KDR	0	3.54034	0.468	0.04	0	Mature MG	KDR	0.428
ENO1	0	2.10698	0.575	0.148	0	Mature MG	ENO1	0.427
RCN1	0	2.53314	0.513	0.095	0	Mature MG	RCN1	0.418
TTYH1	0	2.81601	0.496	0.078	0	Mature MG	TTYH1	0.418
BTG2	0	3.02227	0.492	0.076	0	Mature MG	BTG2	0.416
CDH2	3.81046078982631e-316	1.57504	0.673	0.259	5.88182727517589e-312	Mature MG	CDH2	0.414
SOX9	0	3.16115	0.472	0.059	0	Mature MG	SOX9	0.413
COLEC12	0	2.00608	0.54	0.128	0	Mature MG	COLEC12	0.412
SPARC	0	2.22914	0.516	0.104	0	Mature MG	SPARC	0.412
DCBLD2	8.43582e-305	1.67277	0.623	0.216	1.30215e-300	Mature MG	DCBLD2	0.407
SPRY2	0	3.22395	0.461	0.056	0	Mature MG	SPRY2	0.405
COL18A1	0	2.59501	0.482	0.08	0	Mature MG	COL18A1	0.402
MEST	0	2.16056	0.506	0.105	0	Mature MG	MEST	0.401
GPM6A	2.62172e-308	1.76749	0.593	0.196	4.04689e-304	Mature MG	GPM6A	0.397
CRB1	3.50383154540891e-317	1.89068	0.565	0.168	5.40851437349319e-313	Mature MG	CRB1	0.397
STAC2	0	2.49338	0.47	0.074	0	Mature MG	STAC2	0.396
TUBB2B	8.1085e-266	1.39655	0.625	0.234	1.25163e-261	Mature MG	TUBB2B	0.391
OAF	0	3.45507	0.431	0.042	0	Mature MG	OAF	0.389
SEL1L3	0	2.78106	0.463	0.074	0	Mature MG	SEL1L3	0.389
FTH1	1.38882e-245	1.06594	0.709	0.321	2.14379e-241	Mature MG	FTH1	0.388
CD9	0	2.82024	0.443	0.06	0	Mature MG	CD9	0.383
NUDT4	0	2.53616	0.466	0.085	0	Mature MG	NUDT4	0.381
MGARP	0	2.98575	0.439	0.059	0	Mature MG	MGARP	0.38
SLAIN1	0	2.61601	0.461	0.081	0	Mature MG	SLAIN1	0.38
PGRMC2	9.13940394004094e-313	2.04203	0.519	0.141	0	Mature MG	PGRMC2	0.378
CA2	0	2.19048	0.55	0.174	0	Mature MG	CA2	0.376
GABRG3	0	3.41229	0.415	0.039	0	Mature MG	GABRG3	0.376
RHOC	0	2.99805	0.432	0.06	0	Mature MG	RHOC	0.372
PRSS35	0	3.77765	0.403	0.032	0	Mature MG	PRSS35	0.371
PRSS23	0	2.31183	0.438	0.072	0	Mature MG	PRSS23	0.366
CRYAB	0	2.67543	0.421	0.057	0	Mature MG	CRYAB	0.364
AKAP12	0	2.74337	0.425	0.062	0	Mature MG	AKAP12	0.363
ID4	0	2.3704	0.432	0.072	0	Mature MG	ID4	0.36
NOTCH2NLC	2.35067e-297	2.164	0.463	0.11	3.62849e-293	Mature MG	NOTCH2NLC	0.353
DCLK1	0	2.69324	0.419	0.067	0	Mature MG	DCLK1	0.352
FSTL1	0	2.20704	0.425	0.073	0	Mature MG	FSTL1	0.352
PHYHIPL	7.10118e-253	1.76754	0.502	0.152	1.09614e-248	Mature MG	PHYHIPL	0.35
ADGRA2	0	2.72793	0.405	0.062	0	Mature MG	ADGRA2	0.343
TMSB4X	1.27304e-256	1.049	0.521	0.178	1.96507e-252	Mature MG	TMSB4X	0.343
LIX1	0	4.12364	0.365	0.023	0	Mature MG	LIX1	0.342
TIMP2	6.37106e-227	1.5918	0.503	0.167	9.83437e-223	Mature MG	TIMP2	0.336
NES	0	2.705	0.391	0.056	0	Mature MG	NES	0.335
RRH	0	4.07021	0.356	0.022	0	Mature MG	RRH	0.334
ADAMTS1	0	3.028	0.373	0.045	0	Mature MG	ADAMTS1	0.328
PTGDS	2.57244e-283	1.13265	0.446	0.12	3.97082e-279	Mature MG	PTGDS	0.326
MAPK4	0	3.09386	0.371	0.046	0	Mature MG	MAPK4	0.325
BEX1	1.02238e-296	2.45502	0.41	0.085	1.57814e-292	Mature MG	BEX1	0.325
TOX3	0	3.0355	0.372	0.048	0	Mature MG	TOX3	0.324
ACTG1	3.39287e-206	1.53569	0.507	0.183	5.23724e-202	Mature MG	ACTG1	0.324
ITGB8	1.3599e-302	2.35662	0.394	0.071	2.09914e-298	Mature MG	ITGB8	0.323
PHLDA1	0	3.21334	0.364	0.042	0	Mature MG	PHLDA1	0.322
FZD8	0	2.91553	0.369	0.048	0	Mature MG	FZD8	0.321
CFI	0	3.25532	0.359	0.039	0	Mature MG	CFI	0.32
SAT1	1.89927174789914e-311	2.61944	0.384	0.064	2.93172e-307	Mature MG	SAT1	0.32
LHX2	3.18664e-291	2.3758	0.392	0.073	4.91889e-287	Mature MG	LHX2	0.319
LGALS3	0	3.03103	0.359	0.043	0	Mature MG	LGALS3	0.316
SLC16A1	4.08568e-187	1.31285	0.617	0.302	6.30665e-183	Mature MG	SLC16A1	0.315
DACH1	2.16514e-200	1.5709	0.482	0.169	3.34212e-196	Mature MG	DACH1	0.313
DUSP1	3.02177e-276	2.32578	0.419	0.108	4.6644e-272	Mature MG	DUSP1	0.311
CTNNBIP1	0	3.12783	0.349	0.048	0	Mature MG	CTNNBIP1	0.301
ECE1	5.90089e-269	2.34812	0.371	0.07	9.10862e-265	Mature MG	ECE1	0.301
NOTCH2	2.39174e-278	2.59771	0.352	0.059	3.6919e-274	Mature MG	NOTCH2	0.293
DEPRECATED-ENSG00000079215	0	4.1541	0.309	0.018	0	Mature MG	DEPRECATED-ENSG00000079215	0.291
IGFBP2	9.40169e-234	1.22875	0.402	0.114	1.45124e-229	Mature MG	IGFBP2	0.288
CCND2	4.28349e-255	2.43105	0.347	0.064	6.61199e-251	Mature MG	CCND2	0.283
MOXD1	0	3.06172	0.313	0.032	0	Mature MG	MOXD1	0.281
DIPK1C	0	3.51904	0.307	0.028	0	Mature MG	DIPK1C	0.279
RBP1	7.29137e-237	1.52634	0.361	0.082	1.1255e-232	Mature MG	RBP1	0.279
CAV1	0	3.49766	0.308	0.03	0	Mature MG	CAV1	0.278
SEPTIN8	6.16831e-253	2.5023	0.339	0.061	9.5214e-249	Mature MG	SEPTIN8	0.278
TGFB2	9.15017e-269	2.53135	0.322	0.05	1.41242e-264	Mature MG	TGFB2	0.272
VSX2	2.42862e-218	1.70517	0.359	0.089	3.74882e-214	Mature MG	VSX2	0.27
CRYM	0	4.64268	0.28	0.012	0	Mature MG	CRYM	0.268
LITAF	2.63851e-241	2.42143	0.325	0.059	4.0728e-237	Mature MG	LITAF	0.266
SERPING1	1.19411714074663e-318	3.46983	0.294	0.028	1.84323921845649e-314	Mature MG	SERPING1	0.266
LTBP3	8.75292e-212	2.10639	0.344	0.078	1.3511e-207	Mature MG	LTBP3	0.266
NR2E1	0	3.22761	0.295	0.03	7.6925e-305	Mature MG	NR2E1	0.265
MCL1	2.86268e-191	1.99547	0.351	0.091	4.41883e-187	Mature MG	MCL1	0.26
CNTFR	9.72282e-191	1.97907	0.35	0.09	1.50081e-186	Mature MG	CNTFR	0.26
MARCKSL1	7.21611e-160	1.60416	0.376	0.121	1.11388e-155	Mature MG	MARCKSL1	0.255
NCAM1	2.25326e-139	1.38891	0.411	0.158	3.47813e-135	Mature MG	NCAM1	0.253
SOX8	0	4.25755	0.266	0.015	0	Mature MG	SOX8	0.251
TRIB2	8.12382e-148	1.3963	0.39	0.139	1.25399e-143	Mature MG	TRIB2	0.251
INF2	4.8858e-254	2.90535	0.289	0.04	7.54172e-250	Mature MG	INF2	0.249
NR4A1	9.43797e-220	2.27655	0.303	0.055	1.45684e-215	Mature MG	NR4A1	0.248
DDAH1	1.21787e-213	2.40635	0.306	0.058	1.8799e-209	Mature MG	DDAH1	0.248
SYT11	1.09058e-150	1.61731	0.38	0.132	1.68342e-146	Mature MG	SYT11	0.248
MFAP2	2.26801e-250	2.88992	0.289	0.041	3.5009e-246	Mature MG	MFAP2	0.248
AKAP11	6.81389e-140	1.45491	0.407	0.161	1.05179e-135	Mature MG	AKAP11	0.246
TBC1D9	9.79828e-188	2.0377	0.322	0.077	1.51246e-183	Mature MG	TBC1D9	0.245
TMEM106C	6.79399e-144	1.5562	0.38	0.135	1.04872e-139	Mature MG	TMEM106C	0.245
TMEM37	1.43993e-218	2.56866	0.295	0.053	2.22268e-214	Mature MG	TMEM37	0.242
CD44	4.02373e-248	2.87279	0.278	0.037	6.21103e-244	Mature MG	CD44	0.241
SCARB2	1.13668e-103	1.01407	0.482	0.243	1.75458e-99	Mature MG	SCARB2	0.239
PCYT1B	0	3.94289	0.253	0.017	5.67838e-305	Mature MG	PCYT1B	0.236
DUSP16	2.33127e-213	2.56285	0.286	0.05	3.59854e-209	Mature MG	DUSP16	0.236
EEF2	1.22687e-94	0.849241	0.523	0.288	1.89379e-90	Mature MG	EEF2	0.235
ACTN4	1.47616e-214	2.60147	0.283	0.048	2.2786e-210	Mature MG	ACTN4	0.235
NR2F1	1.09663e-132	0.953268	0.396	0.162	1.69276e-128	Mature MG	NR2F1	0.234
PEA15	6.36522e-107	1.08232	0.472	0.238	9.82535e-103	Mature MG	PEA15	0.234
PXDN	2.31942e-221	2.6994	0.275	0.042	3.58025e-217	Mature MG	PXDN	0.233
NEK6	8.33005e-241	2.98466	0.267	0.035	1.28583e-236	Mature MG	NEK6	0.232
SULF1	1.50993e-276	3.53341	0.254	0.023	2.33073e-272	Mature MG	SULF1	0.231
YAP1	4.41456e-187	2.26031	0.29	0.06	6.81432e-183	Mature MG	YAP1	0.23
METRN	1.18122e-225	2.80884	0.268	0.039	1.82333e-221	Mature MG	METRN	0.229
FAM171A2	1.87816e-142	1.69608	0.332	0.104	2.89912e-138	Mature MG	FAM171A2	0.228
JUND	2.13334e-105	1.15386	0.431	0.203	3.29302e-101	Mature MG	JUND	0.228
MYO5B	1.00251e-138	1.63861	0.348	0.121	1.54748e-134	Mature MG	MYO5B	0.227
HLF	5.6057e-171	2.05778	0.296	0.07	8.65296e-167	Mature MG	HLF	0.226
FXYD1	1.74194e-226	2.88749	0.257	0.034	2.68886e-222	Mature MG	FXYD1	0.223
TMEM248	1.59279e-148	1.86532	0.309	0.088	2.45862e-144	Mature MG	TMEM248	0.221
SNX10	2.19406e-198	2.56545	0.265	0.045	3.38675e-194	Mature MG	SNX10	0.22
HES5	2.67619e-265	3.80532	0.24	0.021	4.13097e-261	Mature MG	HES5	0.219
CHRDL1	6.90258e-243	3.24062	0.245	0.026	1.06548e-238	Mature MG	CHRDL1	0.219
ILDR2	4.14513e-218	2.88059	0.256	0.037	6.39843e-214	Mature MG	ILDR2	0.219
PFN2	7.85537e-90	0.988905	0.459	0.241	1.21255e-85	Mature MG	PFN2	0.218
PTPRS	1.00143e-113	1.33125	0.351	0.135	1.54581e-109	Mature MG	PTPRS	0.216
DPYSL2	1.46961e-113	1.36336	0.344	0.13	2.26848e-109	Mature MG	DPYSL2	0.214
PYGL	5.15003e-253	3.49259	0.233	0.02	7.94959e-249	Mature MG	PYGL	0.213
EIF4EBP2	5.05522e-107	1.34089	0.362	0.15	7.80323e-103	Mature MG	EIF4EBP2	0.212
RCAN2	7.90244e-194	2.6434	0.252	0.041	1.21982e-189	Mature MG	RCAN2	0.211
DEPRECATED-ENSG00000134250	9.69148e-202	2.74052	0.247	0.037	1.49598e-197	Mature MG	DEPRECATED-ENSG00000134250	0.21
CTSB	9.46672e-114	1.47185	0.328	0.119	1.46128e-109	Mature MG	CTSB	0.209
PRELP	7.19442e-207	2.70502	0.244	0.035	1.11053e-202	Mature MG	PRELP	0.209
PNRC1	9.28467e-79	0.891048	0.479	0.271	1.43318e-74	Mature MG	PNRC1	0.208
CDC42EP4	1.2772e-170	2.41642	0.253	0.049	1.97148e-166	Mature MG	CDC42EP4	0.204
LRP1	1.06944e-153	1.98277	0.268	0.064	1.65079e-149	Mature MG	LRP1	0.204
PLPP3	4.9308e-166	2.16535	0.256	0.053	7.61118e-162	Mature MG	PLPP3	0.203
FABP7	1.67429e-202	2.87042	0.231	0.03	2.58444e-198	Mature MG	FABP7	0.201
STON1	3.54763e-160	2.28849	0.255	0.054	5.47612e-156	Mature MG	STON1	0.201
SBSPON	1.31676e-254	3.84277	0.215	0.015	2.03255e-250	Mature MG	SBSPON	0.2
QKI	6.41891e-137	1.82578	0.273	0.073	9.90823e-133	Mature MG	QKI	0.2
STON2	3.39672e-140	1.99237	0.267	0.068	5.24317e-136	Mature MG	STON2	0.199
COL11A1	2.73094e-182	2.62928	0.237	0.038	4.21548e-178	Mature MG	COL11A1	0.199
P3H2	5.00863e-191	2.79279	0.231	0.033	7.73132e-187	Mature MG	P3H2	0.198
EPHB2	6.18732e-172	2.4943	0.241	0.043	9.55075e-168	Mature MG	EPHB2	0.198
PRDX6	2.64503e-161	2.33674	0.249	0.051	4.08287e-157	Mature MG	PRDX6	0.198
TMEM184B	3.54374e-114	1.59703	0.3	0.102	5.47012e-110	Mature MG	TMEM184B	0.198
FZD7	2.02147e-202	2.88415	0.226	0.029	3.12034e-198	Mature MG	FZD7	0.197
NFIA	1.01565e-164	2.20275	0.245	0.048	1.56776e-160	Mature MG	NFIA	0.197
BTG1	1.15011e-77	0.976929	0.439	0.242	1.77531e-73	Mature MG	BTG1	0.197
KLHL8	5.84404e-169	2.50677	0.243	0.047	9.02086e-165	Mature MG	KLHL8	0.196
MYO10	7.86197e-148	2.14856	0.254	0.058	1.21357e-143	Mature MG	MYO10	0.196
FOSB	2.20819e-223	3.15671	0.217	0.022	3.40857e-219	Mature MG	FOSB	0.195
PAM	3.25133e-153	2.23171	0.248	0.053	5.01876e-149	Mature MG	PAM	0.195
FGFR1	3.76128e-147	1.97171	0.254	0.06	5.80591e-143	Mature MG	FGFR1	0.194
CHL1	2.12212e-180	2.64177	0.228	0.035	3.2757e-176	Mature MG	CHL1	0.193
MAB21L1	1.29713e-63	0.723415	0.508	0.315	2.00226e-59	Mature MG	MAB21L1	0.193
GAS1	1.75497e-243	3.87078	0.206	0.015	2.70897e-239	Mature MG	GAS1	0.191
FXYD6	1.4303e-120	1.61234	0.274	0.083	2.20781e-116	Mature MG	FXYD6	0.191
FLRT2	4.47147e-191	2.95146	0.219	0.029	6.90216e-187	Mature MG	FLRT2	0.19
CALR	7.46522e-109	1.60396	0.286	0.096	1.15233e-104	Mature MG	CALR	0.19
MDFIC	9.69726e-233	3.69423	0.205	0.016	1.49687e-228	Mature MG	MDFIC	0.189
CTDSP2	2.85644e-126	1.91054	0.259	0.07	4.4092e-122	Mature MG	CTDSP2	0.189
BEX3	3.00823e-107	1.55414	0.287	0.098	4.64351e-103	Mature MG	BEX3	0.189
RASSF4	3.66443e-182	2.81589	0.219	0.031	5.65641e-178	Mature MG	RASSF4	0.188
SULF2	4.0949e-150	2.03448	0.236	0.05	6.32089e-146	Mature MG	SULF2	0.186
APOE	1.70335e-150	2.24969	0.23	0.045	2.62929e-146	Mature MG	APOE	0.185
H1F0	1.82508e-77	1.08324	0.351	0.166	2.8172e-73	Mature MG	H1F0	0.185
SOX2	4.37577e-194	3.08603	0.209	0.025	6.75444e-190	Mature MG	SOX2	0.184
GOLM1	1.73336e-120	1.77678	0.257	0.073	2.67562e-116	Mature MG	GOLM1	0.184
SPOCK1	1.4938e-162	2.47886	0.22	0.038	2.30583e-158	Mature MG	SPOCK1	0.182
LSAMP	5.00659e-140	2.04276	0.236	0.054	7.72817e-136	Mature MG	LSAMP	0.182
SLC35F1	3.38916e-165	2.65686	0.215	0.034	5.23151e-161	Mature MG	SLC35F1	0.181
DAB2IP	3.31612e-141	2.23176	0.23	0.049	5.11876e-137	Mature MG	DAB2IP	0.181
EGR2	2.74494e-184	3.10128	0.202	0.024	4.23709e-180	Mature MG	EGR2	0.178
COL1A2	3.03804e-157	1.81317	0.222	0.044	4.68952e-153	Mature MG	COL1A2	0.178
TIMP1	1.57696e-120	1.88923	0.241	0.063	2.4342e-116	Mature MG	TIMP1	0.178
CMTM3	9.48352e-179	2.99755	0.203	0.026	1.46388e-174	Mature MG	CMTM3	0.177
PLXNB2	7.48206e-102	1.60561	0.263	0.086	1.15493e-97	Mature MG	PLXNB2	0.177
EMC10	1.92875e-133	2.19974	0.227	0.052	2.97722e-129	Mature MG	EMC10	0.175
RAPH1	4.08974e-161	2.69661	0.208	0.033	6.31292e-157	Mature MG	RAPH1	0.175
FN1	2.21069e-148	1.60148	0.218	0.043	3.41242e-144	Mature MG	FN1	0.175
DSC2	1.20768e-196	3.36858	0.192	0.019	1.86418e-192	Mature MG	DSC2	0.173
ETV1	7.54739e-184	3.12454	0.196	0.023	1.16501e-179	Mature MG	ETV1	0.173
NAV2	1.59526e-156	2.58429	0.207	0.034	2.46244e-152	Mature MG	NAV2	0.173
BHLHE40	4.00292e-136	2.33357	0.22	0.047	6.17891e-132	Mature MG	BHLHE40	0.173
MAF	5.5334e-161	2.65602	0.203	0.031	8.54136e-157	Mature MG	MAF	0.172
MINAR1	1.34279e-207	3.69132	0.188	0.016	2.07273e-203	Mature MG	MINAR1	0.172
FEZ1	7.11695e-138	2.3085	0.213	0.042	1.09857e-133	Mature MG	FEZ1	0.171
CEBPD	8.30104e-166	2.92766	0.197	0.027	1.28135e-161	Mature MG	CEBPD	0.17
BASP1	2.91107e-96	1.40877	0.259	0.09	4.49353e-92	Mature MG	BASP1	0.169
VAT1L	4.03464e-165	2.76797	0.195	0.027	6.22787e-161	Mature MG	VAT1L	0.168
ALDH3A2	3.49173e-96	1.56027	0.252	0.084	5.38984e-92	Mature MG	ALDH3A2	0.168
MAGED2	5.86973e-74	1.21239	0.3	0.132	9.06051e-70	Mature MG	MAGED2	0.168
DTX4	1.46966e-163	2.88913	0.194	0.027	2.26857e-159	Mature MG	DTX4	0.167
FAM168A	1.57174e-65	1.02442	0.345	0.178	2.42614e-61	Mature MG	FAM168A	0.167
AHCYL2	3.5244e-125	2.16551	0.214	0.048	5.44027e-121	Mature MG	AHCYL2	0.166
AQP4	6.77093e-181	3.17647	0.184	0.019	1.04516e-176	Mature MG	AQP4	0.165
RGS4	2.48323e-180	3.22873	0.18	0.018	3.83311e-176	Mature MG	RGS4	0.162
GAB1	2.8763e-159	2.90437	0.188	0.026	4.43986e-155	Mature MG	GAB1	0.162
TBX2	1.22325e-127	2.06341	0.207	0.045	1.88821e-123	Mature MG	TBX2	0.162
SORBS2	1.47846e-66	1.1262	0.3	0.138	2.28216e-62	Mature MG	SORBS2	0.162
FKBP10	1.69927e-134	2.41581	0.198	0.037	2.62299e-130	Mature MG	FKBP10	0.161
LAP3	5.42942e-192	3.6135	0.176	0.015	8.38086e-188	Mature MG	LAP3	0.161
MSN	7.48338e-124	2.24447	0.205	0.044	1.15513e-119	Mature MG	MSN	0.161
SIX3	2.25064e-81	1.37025	0.256	0.096	3.47409e-77	Mature MG	SIX3	0.16
MSI2	3.87972e-63	1.06796	0.315	0.155	5.98874e-59	Mature MG	MSI2	0.16
NPVF	5.87459e-164	2.99676	0.181	0.022	9.06802e-160	Mature MG	NPVF	0.159
MID1	4.18728e-124	2.27941	0.199	0.041	6.46348e-120	Mature MG	MID1	0.158
ACSL3	7.77469e-62	1.05181	0.306	0.148	1.2001e-57	Mature MG	ACSL3	0.158
ARHGAP21	3.56887e-89	1.61519	0.235	0.077	5.50891e-85	Mature MG	ARHGAP21	0.158
MT-CO1	6.7157e-66	0.533486	0.836	0.678	1.03664e-61	Mature MG	MT-CO1	0.158
FSCN1	1.45954e-122	2.30193	0.2	0.043	2.25295e-118	Mature MG	FSCN1	0.157
PLD3	1.20081e-56	0.954675	0.329	0.172	1.85357e-52	Mature MG	PLD3	0.157
DENND11	4.7348e-103	1.92062	0.216	0.059	7.30863e-99	Mature MG	DENND11	0.157
ETV5	3.84522e-188	3.67624	0.169	0.013	5.93549e-184	Mature MG	ETV5	0.156
IRF2BP2	8.94476e-90	1.66415	0.227	0.072	1.38071e-85	Mature MG	IRF2BP2	0.155
MYO3A	2.28044e-183	3.59979	0.168	0.014	3.52009e-179	Mature MG	MYO3A	0.154
GNAI2	2.18975e-129	2.43914	0.189	0.035	3.3801e-125	Mature MG	GNAI2	0.154
IGFBP5	2.18707e-110	0.432647	0.244	0.09	3.37597e-106	Mature MG	IGFBP5	0.154
AGL	2.29177e-79	1.47234	0.249	0.095	3.53758e-75	Mature MG	AGL	0.154
TTYH3	1.37768e-66	1.0252	0.284	0.13	2.12658e-62	Mature MG	TTYH3	0.154
NFIB	1.48589e-94	1.30628	0.23	0.077	2.29362e-90	Mature MG	NFIB	0.153
ATP1A2	3.41811e-132	0.831533	0.217	0.064	5.27619e-128	Mature MG	ATP1A2	0.153
TRAF4	3.37262e-110	2.03204	0.212	0.059	5.20598e-106	Mature MG	TRAF4	0.153
MT-ND6	5.87631e-55	0.81618	0.47	0.317	9.07067e-51	Mature MG	MT-ND6	0.153
SORCS1	7.2878e-115	2.03645	0.196	0.044	1.12495e-110	Mature MG	SORCS1	0.152
DACT2	2.43744e-162	3.24904	0.17	0.019	3.76243e-158	Mature MG	DACT2	0.151
CDKN1B	1.19352e-82	1.58724	0.229	0.078	1.84232e-78	Mature MG	CDKN1B	0.151
PLP1	7.38035e-193	3.89763	0.162	0.011	1.13923e-188	Mature MG	PLP1	0.151
CDK2AP1	1.3112e-126	2.50427	0.182	0.032	2.02397e-122	Mature MG	CDK2AP1	0.15
NOTCH1	4.01834e-124	2.30767	0.186	0.036	6.2027e-120	Mature MG	NOTCH1	0.15
CYB5R3	6.56155e-91	1.76285	0.214	0.064	1.01284e-86	Mature MG	CYB5R3	0.15
CAV2	3.80693e-153	3.08923	0.169	0.02	5.87637e-149	Mature MG	CAV2	0.149
COL6A2	2.61619e-86	1.54247	0.217	0.069	4.03835e-82	Mature MG	COL6A2	0.148
ITM2B	2.22132e-99	1.96165	0.197	0.05	3.42883e-95	Mature MG	ITM2B	0.147
MBOAT2	4.4291e-87	1.72089	0.215	0.068	6.83675e-83	Mature MG	MBOAT2	0.147
CTNNAL1	1.97704e-80	1.35518	0.225	0.079	3.05177e-76	Mature MG	CTNNAL1	0.146
CTNND1	1.14767e-75	1.48528	0.227	0.081	1.77155e-71	Mature MG	CTNND1	0.146
THRA	1.24327e-72	1.40763	0.235	0.089	1.91911e-68	Mature MG	THRA	0.146
COL23A1	7.78e-141	2.80529	0.168	0.023	1.20092e-136	Mature MG	COL23A1	0.145
CHPF	3.18317e-80	1.06918	0.238	0.093	4.91353e-76	Mature MG	CHPF	0.145
TSC22D1	4.22937e-69	1.31896	0.233	0.09	6.52845e-65	Mature MG	TSC22D1	0.143
AFAP1L2	5.86121e-196	4.26373	0.151	0.008	9.04737e-192	Mature MG	AFAP1L2	0.143
FOXI3	4.37615e-107	2.03347	0.184	0.041	6.75503e-103	Mature MG	FOXI3	0.143
ST5	1.64163e-49	0.947791	0.306	0.163	2.53402e-45	Mature MG	ST5	0.143
ASAH2	2.88017e-185	3.93993	0.152	0.01	4.44583e-181	Mature MG	ASAH2	0.142
CD81	3.82316e-107	2.19554	0.18	0.039	5.90144e-103	Mature MG	CD81	0.141
B2M	1.49715e-84	1.71665	0.199	0.059	2.311e-80	Mature MG	B2M	0.14
PDZRN3	1.48438e-81	1.67338	0.202	0.062	2.2913e-77	Mature MG	PDZRN3	0.14
CREB5	1.82696e-112	2.36629	0.171	0.032	2.8201e-108	Mature MG	CREB5	0.139
ANXA5	4.31606e-88	1.84224	0.193	0.054	6.66226e-84	Mature MG	ANXA5	0.139
FYN	8.13876e-80	1.64547	0.204	0.065	1.2563e-75	Mature MG	FYN	0.139
PIK3R2	1.25736e-73	1.48257	0.212	0.074	1.94086e-69	Mature MG	PIK3R2	0.138
EGR3	4.01042e-139	2.43469	0.156	0.02	6.19049e-135	Mature MG	EGR3	0.136
SCARA3	6.42541e-129	2.78831	0.158	0.022	9.91826e-125	Mature MG	SCARA3	0.136
GALNT1	1.16439e-68	1.43528	0.214	0.078	1.79735e-64	Mature MG	GALNT1	0.136
ATP2C1	4.96777e-46	0.93016	0.294	0.158	7.66825e-42	Mature MG	ATP2C1	0.136
IER3	1.46051e-135	3.03381	0.154	0.019	2.25444e-131	Mature MG	IER3	0.135
SERINC5	9.27342e-134	2.95422	0.154	0.02	1.43145e-129	Mature MG	SERINC5	0.134
MOB3B	2.38927e-122	2.61495	0.159	0.025	3.68807e-118	Mature MG	MOB3B	0.134
DEPRECATED-ENSG00000187017	1.54445e-107	2.40967	0.166	0.032	2.38402e-103	Mature MG	DEPRECATED-ENSG00000187017	0.134
LAPTM4A	6.81309e-88	1.94095	0.183	0.049	1.05167e-83	Mature MG	LAPTM4A	0.134
HKDC1	7.94209e-147	2.79635	0.151	0.018	1.22594e-142	Mature MG	HKDC1	0.133
SORCS2	8.33811e-84	1.81256	0.185	0.052	1.28707e-79	Mature MG	SORCS2	0.133
PON2	2.76833e-126	2.85454	0.153	0.021	4.27319e-122	Mature MG	PON2	0.132
ELOVL5	4.40261e-80	1.74078	0.188	0.056	6.79587e-76	Mature MG	ELOVL5	0.132
PTPRF	3.64874e-61	1.33697	0.219	0.087	5.6322e-57	Mature MG	PTPRF	0.132
SH3GLB1	2.51763e-56	1.22851	0.237	0.105	3.88622e-52	Mature MG	SH3GLB1	0.132
MOV10	2.5052e-112	2.53828	0.156	0.026	3.86702e-108	Mature MG	MOV10	0.13
CYBRD1	5.23351e-104	2.25725	0.161	0.032	8.07845e-100	Mature MG	CYBRD1	0.129
PEBP1	2.73836e-52	1.16218	0.237	0.108	4.22693e-48	Mature MG	PEBP1	0.129
CFL1	7.33132e-47	0.995067	0.257	0.128	1.13166e-42	Mature MG	CFL1	0.129
NDRG4	1.43148e-76	1.25014	0.195	0.067	2.20963e-72	Mature MG	NDRG4	0.128
GSN	6.23318e-68	1.06169	0.211	0.083	9.62154e-64	Mature MG	GSN	0.128
EGF	1.21521e-143	3.39666	0.142	0.014	1.87579e-139	Mature MG	EGF	0.128
PREX2	8.78386e-137	3.24494	0.142	0.015	1.35588e-132	Mature MG	PREX2	0.127
PALLD	1.11401e-75	1.72875	0.18	0.053	1.71959e-71	Mature MG	PALLD	0.127
TCF4	4.73028e-68	1.51129	0.193	0.066	7.30166e-64	Mature MG	TCF4	0.127
PLA2R1	3.14035e-142	3.32979	0.141	0.014	4.84744e-138	Mature MG	PLA2R1	0.127
MAPK1	3.996e-41	0.901191	0.273	0.147	6.16822e-37	Mature MG	MAPK1	0.126
S1PR3	8.43905e-139	3.20234	0.14	0.014	1.30265e-134	Mature MG	S1PR3	0.126
DEPRECATED-ENSG00000022267	9.46984e-106	2.50576	0.153	0.027	1.46176e-101	Mature MG	DEPRECATED-ENSG00000022267	0.126
TENM4	1.26656e-101	2.39244	0.155	0.029	1.95507e-97	Mature MG	TENM4	0.126
LAMP2	2.59725e-73	1.67326	0.183	0.057	4.00912e-69	Mature MG	LAMP2	0.126
MGAT4B	2.5537e-60	1.40096	0.208	0.082	3.94189e-56	Mature MG	MGAT4B	0.126
IL6ST	1.87794e-49	1.11984	0.24	0.114	2.89879e-45	Mature MG	IL6ST	0.126
ASPH	2.07674e-28	0.518893	0.428	0.302	3.20565e-24	Mature MG	ASPH	0.126
CSPG5	2.81497e-54	1.21195	0.218	0.093	4.34518e-50	Mature MG	CSPG5	0.125
G6PC2	5.11452e-133	3.25915	0.138	0.014	7.89477e-129	Mature MG	G6PC2	0.124
NFKBIZ	2.83463e-81	1.90078	0.169	0.045	4.37553e-77	Mature MG	NFKBIZ	0.124
SYNPR	7.30199e-117	2.38521	0.147	0.023	1.12714e-112	Mature MG	SYNPR	0.124
RASGRP1	5.85574e-141	3.46419	0.135	0.012	9.03892e-137	Mature MG	RASGRP1	0.123
GLI3	1.83154e-112	2.68484	0.145	0.022	2.82716e-108	Mature MG	GLI3	0.123
SESN3	3.72918e-74	1.58084	0.178	0.055	5.75636e-70	Mature MG	SESN3	0.123
CASP3	8.89293e-75	1.84001	0.175	0.053	1.37271e-70	Mature MG	CASP3	0.122
TM7SF2	2.88604e-73	1.78812	0.174	0.052	4.45489e-69	Mature MG	TM7SF2	0.122
PARVA	2.55759e-116	2.92877	0.138	0.018	3.9479e-112	Mature MG	PARVA	0.12
DEPRECATED-ENSG00000111328	5.47201e-93	2.2746	0.15	0.03	8.44659e-89	Mature MG	DEPRECATED-ENSG00000111328	0.12
CD59	8.71334e-61	1.49458	0.186	0.066	1.34499e-56	Mature MG	CD59	0.12
PKIA	6.40382e-56	1.18587	0.201	0.082	9.88493e-52	Mature MG	PKIA	0.119
OSBPL10	3.33361e-106	2.67539	0.141	0.022	5.14577e-102	Mature MG	OSBPL10	0.119
MDK	1.71153e-70	1.53848	0.172	0.053	2.64191e-66	Mature MG	MDK	0.119
GOLIM4	1.69332e-34	0.755008	0.28	0.162	2.61381e-30	Mature MG	GOLIM4	0.118
SLC6A11	2.5582e-129	3.28552	0.132	0.014	3.94884e-125	Mature MG	SLC6A11	0.118
SRGAP1	3.54656e-110	2.81003	0.137	0.019	5.47447e-106	Mature MG	SRGAP1	0.118
SRI	2.90518e-71	1.81505	0.164	0.047	4.48444e-67	Mature MG	SRI	0.117
EPHA2	6.92593e-69	1.75502	0.166	0.049	1.06909e-64	Mature MG	EPHA2	0.117
VCAN	2.99698e-87	2.12758	0.15	0.033	4.62614e-83	Mature MG	VCAN	0.117
RHPN2	6.24986e-84	2.16203	0.15	0.034	9.64729e-80	Mature MG	RHPN2	0.116
RGS16	2.35925e-80	2.00599	0.153	0.037	3.64173e-76	Mature MG	RGS16	0.116
RIN2	3.78262e-75	1.89603	0.158	0.042	5.83885e-71	Mature MG	RIN2	0.116
CBX6	1.62508e-61	1.5835	0.175	0.059	2.50848e-57	Mature MG	CBX6	0.116
TNIK	1.04634e-48	1.19742	0.204	0.088	1.61512e-44	Mature MG	TNIK	0.116
ABAT	1.9815e-88	2.31202	0.144	0.029	3.05864e-84	Mature MG	ABAT	0.115
KIAA1217	1.02233e-91	2.40307	0.14	0.026	1.57808e-87	Mature MG	KIAA1217	0.114
COBL	1.7356e-64	1.68402	0.166	0.052	2.67907e-60	Mature MG	COBL	0.114
FXYD3	3.80654e-116	3.0483	0.13	0.016	5.87578e-112	Mature MG	FXYD3	0.114
SCARB1	1.77813e-63	1.35264	0.175	0.061	2.74472e-59	Mature MG	SCARB1	0.114
PEAK1	5.2573e-58	1.46833	0.178	0.064	8.11517e-54	Mature MG	PEAK1	0.114
CLDN12	5.46771e-48	1.21646	0.208	0.094	8.43996e-44	Mature MG	CLDN12	0.114
COL6A1	4.07671e-49	1.16233	0.197	0.084	6.2928e-45	Mature MG	COL6A1	0.113
DAG1	3.37167e-80	2.11808	0.147	0.034	5.2045e-76	Mature MG	DAG1	0.113
COL5A1	1.0731e-59	1.57547	0.167	0.055	1.65643e-55	Mature MG	COL5A1	0.112
ZFP36	3.15607e-114	3.0649	0.128	0.016	4.87172e-110	Mature MG	ZFP36	0.112
HSPB1	2.1504e-59	1.42312	0.172	0.06	3.31936e-55	Mature MG	HSPB1	0.112
MAN1A1	1.88892e-85	2.33212	0.139	0.028	2.91574e-81	Mature MG	MAN1A1	0.111
ATP1A1	3.56895e-57	1.53473	0.169	0.058	5.50904e-53	Mature MG	ATP1A1	0.111
ADD3	1.91117e-39	1.0046	0.218	0.107	2.95009e-35	Mature MG	ADD3	0.111
NFIX	5.56681e-78	2.03338	0.146	0.035	8.59292e-74	Mature MG	NFIX	0.111
PCGF5	1.21034e-69	1.89243	0.153	0.042	1.86828e-65	Mature MG	PCGF5	0.111
TUBB2A	6.56286e-48	0.577349	0.236	0.125	1.01304e-43	Mature MG	TUBB2A	0.111
STRIP2	3.02831e-84	1.39395	0.149	0.039	4.67449e-80	Mature MG	STRIP2	0.11
CCND1	2.02402e-97	2.39947	0.131	0.022	3.12428e-93	Mature MG	CCND1	0.109
SELENON	1.29188e-54	1.49086	0.169	0.06	1.99414e-50	Mature MG	SELENON	0.109
MYO1B	4.82318e-107	2.97205	0.125	0.016	7.44507e-103	Mature MG	MYO1B	0.109
CALD1	6.97063e-70	1.79225	0.151	0.042	1.07599e-65	Mature MG	CALD1	0.109
DNER	5.0862e-56	1.30359	0.169	0.061	7.85106e-52	Mature MG	DNER	0.108
SULT1C4	9.79622e-113	3.16627	0.121	0.013	1.51214e-108	Mature MG	SULT1C4	0.108
B3GAT1	2.70211e-106	2.95799	0.123	0.015	4.17097e-102	Mature MG	B3GAT1	0.108
P2RY1	1.26759e-102	2.71326	0.126	0.018	1.95666e-98	Mature MG	P2RY1	0.108
ANTXR1	4.81392e-95	2.64108	0.129	0.021	7.43076e-91	Mature MG	ANTXR1	0.108
UBE2R2	3.56525e-41	1.10895	0.205	0.097	5.50332e-37	Mature MG	UBE2R2	0.108
EGFR	2.49913e-78	2.17169	0.137	0.03	3.85765e-74	Mature MG	EGFR	0.107
CPNE3	3.27242e-47	1.30877	0.179	0.072	5.05131e-43	Mature MG	CPNE3	0.107
RHOBTB3	1.22135e-37	0.846124	0.221	0.114	1.88528e-33	Mature MG	RHOBTB3	0.107
GRIA1	1.12535e-57	1.56091	0.158	0.052	1.73709e-53	Mature MG	GRIA1	0.106
PHLPP1	1.88358e-54	1.53292	0.165	0.059	2.90749e-50	Mature MG	PHLPP1	0.106
ABL1	1.65038e-45	1.23387	0.182	0.076	2.54753e-41	Mature MG	ABL1	0.106
DSC3	2.14765e-118	3.40671	0.116	0.011	3.31512e-114	Mature MG	DSC3	0.105
CDKN1A	7.2076e-72	1.63091	0.143	0.038	1.11257e-67	Mature MG	CDKN1A	0.105
AIF1L	6.79981e-109	3.14345	0.117	0.013	1.04962e-104	Mature MG	AIF1L	0.104
TTYH2	1.59817e-78	2.27437	0.131	0.027	2.46694e-74	Mature MG	TTYH2	0.104
KAZN	1.84075e-76	2.21755	0.133	0.029	2.84139e-72	Mature MG	KAZN	0.104
CDON	9.73746e-60	1.68897	0.15	0.046	1.50307e-55	Mature MG	CDON	0.104
FAM20C	1.31104e-53	1.529	0.158	0.055	2.02373e-49	Mature MG	FAM20C	0.103
RGR	2.12156e-82	1.37047	0.136	0.034	3.27485e-78	Mature MG	RGR	0.102
CDK18	1.93721e-51	1.16512	0.168	0.066	2.99028e-47	Mature MG	CDK18	0.102
S1PR1	8.05239e-82	2.37056	0.124	0.023	1.24297e-77	Mature MG	S1PR1	0.101
CHST2	8.63839e-82	2.41811	0.124	0.023	1.33342e-77	Mature MG	CHST2	0.101
CXCR4	4.64897e-55	1.4631	0.153	0.052	7.17616e-51	Mature MG	CXCR4	0.101
DCLK2	4.99935e-54	1.51331	0.152	0.051	7.71699e-50	Mature MG	DCLK2	0.101
CRTAC1	1.84226e-67	1.98077	0.133	0.033	2.84371e-63	Mature MG	CRTAC1	0.1
TRPM3	3.15623e-60	0.943599	0.161	0.061	4.87195e-56	Mature MG	TRPM3	0.1
GNAQ	5.3172e-47	1.38175	0.163	0.063	8.20763e-43	Mature MG	GNAQ	0.1
ZBTB20	2.33399e-40	1.0293	0.185	0.085	3.60275e-36	Mature MG	ZBTB20	0.1
CD151	1.68441e-58	1.74884	0.142	0.042	2.60005e-54	Mature MG	CD151	0.1
ORMDL3	3.47069e-42	1.27274	0.171	0.072	5.35736e-38	Mature MG	ORMDL3	0.099
IRF2BPL	9.56277e-51	1.54126	0.151	0.052	1.47611e-46	Mature MG	IRF2BPL	0.099
REPS1	1.63547e-48	1.44987	0.155	0.056	2.5245e-44	Mature MG	REPS1	0.099
METRNL	7.45288e-71	2.16208	0.127	0.029	1.15043e-66	Mature MG	METRNL	0.098
LAMB2	7.52747e-59	1.78627	0.139	0.041	1.16194e-54	Mature MG	LAMB2	0.098
MARCKS	1.29205e-36	1.07713	0.185	0.087	1.9944e-32	Mature MG	MARCKS	0.098
COL6A6	1.51875e-103	3.22488	0.109	0.012	2.34434e-99	Mature MG	COL6A6	0.097
MYO6	2.69536e-42	1.29081	0.164	0.067	4.16056e-38	Mature MG	MYO6	0.097
ITGAV	1.38195e-37	0.895402	0.191	0.094	2.13317e-33	Mature MG	ITGAV	0.097
APLP2	2.13105e-25	0.43306	0.309	0.212	3.28949e-21	Mature MG	APLP2	0.097
MAGED1	7.23951e-33	0.921228	0.199	0.103	1.11749e-28	Mature MG	MAGED1	0.096
ZHX2	5.20603e-86	2.75071	0.113	0.017	8.03603e-82	Mature MG	ZHX2	0.096
SLC44A2	5.4353e-62	1.94088	0.131	0.035	8.38993e-58	Mature MG	SLC44A2	0.096
NCKAP1	1.1243e-24	0.717053	0.25	0.154	1.73548e-20	Mature MG	NCKAP1	0.096
MFAP4	5.61597e-64	0.975521	0.143	0.047	8.66882e-60	Mature MG	MFAP4	0.096
CRYL1	5.01641e-51	1.57827	0.144	0.048	7.74333e-47	Mature MG	CRYL1	0.096
PTTG1IP	3.14916e-38	1.1787	0.173	0.077	4.86105e-34	Mature MG	PTTG1IP	0.096
CD99	5.21283e-68	2.14379	0.123	0.028	8.04653e-64	Mature MG	CD99	0.095
FLNA	1.38628e-52	1.53903	0.141	0.046	2.13987e-48	Mature MG	FLNA	0.095
LRP4	3.9306e-38	1.15789	0.166	0.072	6.06728e-34	Mature MG	LRP4	0.094
PDPN	1.24948e-71	2.25438	0.118	0.024	1.9287e-67	Mature MG	PDPN	0.094
SLC15A2	3.53001e-68	2.20015	0.12	0.026	5.44892e-64	Mature MG	SLC15A2	0.094
WWTR1	1.12353e-58	1.81988	0.129	0.035	1.73428e-54	Mature MG	WWTR1	0.094
PLOD1	1.17237e-44	1.11584	0.161	0.067	1.80967e-40	Mature MG	PLOD1	0.094
MXD4	1.37822e-51	1.65778	0.137	0.044	2.12743e-47	Mature MG	MXD4	0.093
SLC15A4	1.10752e-36	1.20557	0.168	0.075	1.70956e-32	Mature MG	SLC15A4	0.093
TRH	1.44276e-82	2.42137	0.111	0.018	2.22705e-78	Mature MG	TRH	0.093
ADGRL3	8.92839e-69	2.10686	0.119	0.026	1.37819e-64	Mature MG	ADGRL3	0.093
SPATA13	3.88514e-65	2.1005	0.122	0.029	5.99711e-61	Mature MG	SPATA13	0.093
AEBP1	1.69624e-50	1.02647	0.15	0.057	2.61832e-46	Mature MG	AEBP1	0.093
ARRDC3	1.03703e-20	0.605258	0.284	0.191	1.60076e-16	Mature MG	ARRDC3	0.093
HGF	1.93642e-100	3.35094	0.102	0.01	2.98906e-96	Mature MG	HGF	0.092
ME1	1.87978e-69	2.29755	0.115	0.023	2.90163e-65	Mature MG	ME1	0.092
FAM102A	4.11487e-67	2.22964	0.117	0.025	6.35172e-63	Mature MG	FAM102A	0.092
TSC22D4	1.40537e-61	2.00739	0.123	0.031	2.16933e-57	Mature MG	TSC22D4	0.092
SRF	3.31876e-45	1.37362	0.147	0.055	5.12283e-41	Mature MG	SRF	0.092
STAT3	7.04799e-48	1.57162	0.137	0.046	1.08793e-43	Mature MG	STAT3	0.091
RGS5	4.24448e-72	2.36768	0.112	0.021	6.55177e-68	Mature MG	RGS5	0.091
C1R	1.13046e-65	2.10965	0.118	0.027	1.74498e-61	Mature MG	C1R	0.091
CMTM6	3.90385e-55	1.82838	0.128	0.037	6.02598e-51	Mature MG	CMTM6	0.091
SEC14L2	4.08665e-37	1.0916	0.19	0.099	6.30815e-33	Mature MG	SEC14L2	0.091
AKIRIN2	4.54301e-32	1.02651	0.178	0.087	7.0126e-28	Mature MG	AKIRIN2	0.091
DCAF16	1.51773e-31	1.00661	0.181	0.09	2.34277e-27	Mature MG	DCAF16	0.091
SCRN1	3.50152e-21	0.603895	0.26	0.169	5.40495e-17	Mature MG	SCRN1	0.091
CDH11	3.41973e-70	2.32771	0.112	0.022	5.2787e-66	Mature MG	CDH11	0.09
ID2	5.29382e-62	2.06175	0.116	0.027	8.17154e-58	Mature MG	ID2	0.089
RBMS1	2.97297e-85	2.94679	0.102	0.013	4.58908e-81	Mature MG	RBMS1	0.089
LRP10	4.84984e-73	2.48938	0.109	0.02	7.48622e-69	Mature MG	LRP10	0.089
MLEC	1.08103e-50	1.70906	0.129	0.04	1.66868e-46	Mature MG	MLEC	0.089
PEG10	4.8343e-43	1.46176	0.141	0.052	7.46222e-39	Mature MG	PEG10	0.089
TSC22D2	7.71572e-27	0.872112	0.192	0.104	1.191e-22	Mature MG	TSC22D2	0.088
IFITM3	7.01355e-83	2.89572	0.1	0.013	1.08261e-78	Mature MG	IFITM3	0.087
AGPAT5	8.99493e-49	1.68436	0.127	0.04	1.38846e-44	Mature MG	AGPAT5	0.087
SORBS1	2.57352e-70	2.48481	0.105	0.019	3.97248e-66	Mature MG	SORBS1	0.086
PDGFC	4.54122e-69	2.42765	0.105	0.019	7.00983e-65	Mature MG	PDGFC	0.086
CCN2	5.97815e-69	2.32144	0.105	0.019	9.22787e-65	Mature MG	CCN2	0.086
HES4	6.36355e-63	2.23232	0.109	0.023	9.82278e-59	Mature MG	HES4	0.086
NIN	1.0771e-47	1.63765	0.127	0.041	1.66262e-43	Mature MG	NIN	0.086
SEC14L1	7.05099e-28	0.952741	0.181	0.095	1.08839e-23	Mature MG	SEC14L1	0.086
FLOT1	4.36151e-39	1.37412	0.139	0.054	6.73242e-35	Mature MG	FLOT1	0.085
GNS	4.67187e-38	1.33894	0.14	0.055	7.2115e-34	Mature MG	GNS	0.085
KCNK1	1.09812e-71	0.971942	0.117	0.032	1.69505e-67	Mature MG	KCNK1	0.085
LRRC8A	5.30004e-29	0.998245	0.169	0.084	8.18114e-25	Mature MG	LRRC8A	0.085
GAREM1	9.17704e-75	2.68996	0.1	0.016	1.41657e-70	Mature MG	GAREM1	0.084
AMOTL1	2.02921e-42	1.52219	0.128	0.044	3.13229e-38	Mature MG	AMOTL1	0.084
TXNIP	4.91629e-31	1.12476	0.159	0.075	7.58879e-27	Mature MG	TXNIP	0.084
DEPRECATED-ENSG00000164434	4.89393e-70	2.48176	0.1	0.017	7.55428e-66	Mature MG	DEPRECATED-ENSG00000164434	0.083
LAMP1	1.70103e-23	0.782717	0.194	0.111	2.62571e-19	Mature MG	LAMP1	0.083
FAT1	3.69711e-63	2.25029	0.104	0.021	5.70685e-59	Mature MG	FAT1	0.083
SLC22A23	1.18851e-58	2.12542	0.107	0.024	1.83459e-54	Mature MG	SLC22A23	0.083
HYAL2	3.37348e-46	1.68887	0.12	0.037	5.2073e-42	Mature MG	HYAL2	0.083
CDK4	2.67162e-33	1.17991	0.149	0.066	4.12392e-29	Mature MG	CDK4	0.083
SKP1	2.64129e-22	0.707167	0.207	0.124	4.07709e-18	Mature MG	SKP1	0.083
RDH11	2.53109e-29	0.996393	0.16	0.078	3.90699e-25	Mature MG	RDH11	0.082
FNDC3A	5.29717e-27	0.97282	0.167	0.085	8.17672e-23	Mature MG	FNDC3A	0.082
NINJ1	4.34377e-57	2.08597	0.107	0.025	6.70505e-53	Mature MG	NINJ1	0.082
KIAA1671	2.43495e-54	2.05392	0.107	0.026	3.75859e-50	Mature MG	KIAA1671	0.081
ID3	1.94392e-49	1.62312	0.113	0.032	3.00063e-45	Mature MG	ID3	0.081
C4orf3	4.59615e-17	0.591163	0.248	0.167	7.09462e-13	Mature MG	C4orf3	0.081
MT-ATP6	2.04843e-39	-0.173429	0.856	0.775	3.16195e-35	Mature MG	MT-ATP6	0.081
AGPAT1	3.88486e-24	0.89129	0.176	0.096	5.99667e-20	Mature MG	AGPAT1	0.08
MAPK1IP1L	1.36976e-18	0.626777	0.221	0.142	2.11436e-14	Mature MG	MAPK1IP1L	0.079
ARHGEF26	1.24133e-54	2.05295	0.104	0.025	1.91612e-50	Mature MG	ARHGEF26	0.079
EFCAB14	5.92924e-32	1.22047	0.141	0.062	9.15238e-28	Mature MG	EFCAB14	0.079
CPNE1	7.49139e-31	1.17907	0.141	0.062	1.15637e-26	Mature MG	CPNE1	0.079
CNTN1	2.14564e-19	0.653949	0.211	0.132	3.31201e-15	Mature MG	CNTN1	0.079
H3F3A	1.37361e-14	0.45947	0.283	0.204	2.1203e-10	Mature MG	H3F3A	0.079
TMEM263	3.50758e-28	1.0492	0.149	0.071	5.4143e-24	Mature MG	TMEM263	0.078
GNA13	1.33317e-29	1.07615	0.145	0.067	2.05789e-25	Mature MG	GNA13	0.078
CADM3	4.48148e-28	0.523751	0.193	0.116	6.91761e-24	Mature MG	CADM3	0.077
LIMCH1	3.89e-26	1.00596	0.153	0.076	6.0046e-22	Mature MG	LIMCH1	0.077
DOC2B	1.2144e-23	0.853625	0.187	0.11	1.87455e-19	Mature MG	DOC2B	0.077
ZYX	2.90145e-38	1.52629	0.117	0.041	4.47868e-34	Mature MG	ZYX	0.076
BSG	2.07295e-14	0.504678	0.261	0.185	3.1998e-10	Mature MG	BSG	0.076
BCAM	4.47351e-44	1.66399	0.109	0.033	6.9053e-40	Mature MG	BCAM	0.076
CDH20	8.78149e-40	1.06661	0.126	0.051	1.35551e-35	Mature MG	CDH20	0.075
LGALS3BP	2.17728e-46	1.88788	0.103	0.028	3.36085e-42	Mature MG	LGALS3BP	0.075
CTDSP1	3.36315e-36	1.46411	0.119	0.044	5.19136e-32	Mature MG	CTDSP1	0.075
KIF13A	3.11342e-33	1.37424	0.122	0.048	4.80587e-29	Mature MG	KIF13A	0.074
CUX1	6.34215e-24	0.935324	0.154	0.08	9.78974e-20	Mature MG	CUX1	0.074
MSANTD4	1.19887e-26	1.07827	0.141	0.067	1.85057e-22	Mature MG	MSANTD4	0.074
ASTN1	8.2203e-34	1.42092	0.116	0.043	1.26888e-29	Mature MG	ASTN1	0.073
NECTIN3	4.80018e-30	1.12165	0.13	0.057	7.40955e-26	Mature MG	NECTIN3	0.073
ABLIM1	9.7625e-27	1.05757	0.14	0.067	1.50694e-22	Mature MG	ABLIM1	0.073
SPRY1	5.60727e-40	1.67096	0.104	0.032	8.65539e-36	Mature MG	SPRY1	0.072
TMEM132A	1.21731e-31	1.29613	0.12	0.048	1.87904e-27	Mature MG	TMEM132A	0.072
DYNLL2	6.21194e-14	0.50333	0.237	0.165	9.58875e-10	Mature MG	DYNLL2	0.072
TANC1	1.18276e-41	1.7535	0.101	0.03	1.82571e-37	Mature MG	TANC1	0.071
PDIA3	4.04534e-27	1.15659	0.13	0.059	6.24439e-23	Mature MG	PDIA3	0.071
PSAP	8.14417e-20	0.805437	0.164	0.093	1.25713e-15	Mature MG	PSAP	0.071
LRRN3	5.92277e-44	1.28005	0.104	0.033	9.14239e-40	Mature MG	LRRN3	0.071
NRCAM	1.97119e-24	0.959253	0.142	0.071	3.04273e-20	Mature MG	NRCAM	0.071
GLUD1	9.64511e-21	0.882488	0.156	0.085	1.48882e-16	Mature MG	GLUD1	0.071
PCMTD1	9.9666e-20	0.841077	0.16	0.09	1.53844e-15	Mature MG	PCMTD1	0.07
EID1	1.98474e-15	0.631024	0.201	0.131	3.06365e-11	Mature MG	EID1	0.07
TYMS	1.04177e-37	1.59957	0.1	0.031	1.60808e-33	Mature MG	TYMS	0.069
GPC1	2.90913e-31	1.23264	0.114	0.045	4.49054e-27	Mature MG	GPC1	0.069
C9orf72	1.81333e-22	0.958037	0.143	0.074	2.79905e-18	Mature MG	C9orf72	0.069
NDST1	2.56898e-21	0.932248	0.147	0.078	3.96547e-17	Mature MG	NDST1	0.069
FAM169A	1.99124e-14	0.589125	0.208	0.139	3.07368e-10	Mature MG	FAM169A	0.069
LRIG1	1.10047e-31	1.32407	0.11	0.042	1.69869e-27	Mature MG	LRIG1	0.068
S100A6	2.97962e-33	1.35536	0.104	0.037	4.59935e-29	Mature MG	S100A6	0.067
SEPTIN2	6.71204e-25	1.14741	0.122	0.055	1.03607e-20	Mature MG	SEPTIN2	0.067
PCDHGB6	1.26446e-22	0.988182	0.134	0.067	1.95183e-18	Mature MG	PCDHGB6	0.067
WDR83OS	1.80685e-18	0.799723	0.154	0.087	2.78905e-14	Mature MG	WDR83OS	0.067
FNDC3B	7.73109e-33	1.46808	0.102	0.036	1.19337e-28	Mature MG	FNDC3B	0.066
HOMER2	2.04275e-32	1.45063	0.104	0.038	3.15318e-28	Mature MG	HOMER2	0.066
SEMA6A	4.74208e-32	1.16388	0.111	0.045	7.31987e-28	Mature MG	SEMA6A	0.066
PIGM	2.38373e-26	1.22542	0.117	0.051	3.67952e-22	Mature MG	PIGM	0.066
SP1	5.63165e-26	1.19819	0.117	0.051	8.69301e-22	Mature MG	SP1	0.066
HYOU1	1.8234e-24	1.11492	0.122	0.056	2.8146e-20	Mature MG	HYOU1	0.066
LAMC1	3.82064e-31	1.39085	0.103	0.038	5.89754e-27	Mature MG	LAMC1	0.065
OLFM2	4.89998e-27	1.28187	0.111	0.046	7.5636e-23	Mature MG	OLFM2	0.065
KLF3	1.8366e-25	1.19083	0.118	0.053	2.83498e-21	Mature MG	KLF3	0.065
CADM4	4.29815e-25	1.13541	0.119	0.054	6.63463e-21	Mature MG	CADM4	0.065
TUBA1A	4.36175e-24	1.14499	0.118	0.053	6.7328e-20	Mature MG	TUBA1A	0.065
P4HA1	2.05255e-19	0.779221	0.149	0.084	3.16832e-15	Mature MG	P4HA1	0.065
DLG5	8.92558e-30	1.33957	0.105	0.041	1.37775e-25	Mature MG	DLG5	0.064
EFEMP2	1.83656e-29	1.33209	0.105	0.041	2.83491e-25	Mature MG	EFEMP2	0.064
ZDHHC13	1.33408e-25	1.20616	0.112	0.048	2.05929e-21	Mature MG	ZDHHC13	0.064
JAG1	2.16499e-25	1.15146	0.127	0.063	3.34188e-21	Mature MG	JAG1	0.064
NHSL1	2.52743e-24	1.13732	0.118	0.054	3.90135e-20	Mature MG	NHSL1	0.064
GINM1	7.40808e-24	1.11873	0.119	0.055	1.14351e-19	Mature MG	GINM1	0.064
EEF1G	2.32023e-13	0.558195	0.196	0.132	3.5815e-09	Mature MG	EEF1G	0.064
NFAT5	8.23632e-12	0.504761	0.219	0.155	1.27136e-07	Mature MG	NFAT5	0.064
CYB5B	2.19315e-26	1.1664	0.12	0.057	3.38534e-22	Mature MG	CYB5B	0.063
GLG1	7.01908e-23	1.09223	0.118	0.055	1.08347e-18	Mature MG	GLG1	0.063
NENF	3.12378e-21	1.03599	0.125	0.062	4.82187e-17	Mature MG	NENF	0.063
RORB	8.01904e-14	0.36475	0.227	0.164	1.23782e-09	Mature MG	RORB	0.063
PBX1	1.28362e-12	0.570322	0.198	0.135	1.9814e-08	Mature MG	PBX1	0.063
EMD	1.25166e-14	0.683689	0.167	0.105	1.93207e-10	Mature MG	EMD	0.062
TLE5	2.12931e-20	1.00442	0.124	0.062	3.2868e-16	Mature MG	TLE5	0.062
RCN2	1.64629e-16	0.745345	0.151	0.089	2.54121e-12	Mature MG	RCN2	0.062
CMTM4	6.86421e-26	1.29337	0.104	0.042	1.05956e-21	Mature MG	CMTM4	0.062
TMSB10	8.09894e-20	0.402076	0.177	0.115	1.25015e-15	Mature MG	TMSB10	0.062
GRN	5.97391e-27	1.32246	0.101	0.04	9.22132e-23	Mature MG	GRN	0.061
XPOT	1.98368e-26	1.33587	0.101	0.04	3.06201e-22	Mature MG	XPOT	0.061
DHX32	3.79968e-23	1.13183	0.112	0.051	5.86518e-19	Mature MG	DHX32	0.061
MIDN	2.70028e-26	1.30787	0.105	0.044	4.16816e-22	Mature MG	MIDN	0.061
PFKM	1.60804e-15	0.748834	0.154	0.093	2.48216e-11	Mature MG	PFKM	0.061
CNN2	2.65544e-22	1.08923	0.112	0.052	4.09893e-18	Mature MG	CNN2	0.06
REV3L	3.89642e-21	1.00918	0.117	0.057	6.01451e-17	Mature MG	REV3L	0.06
COL9A2	6.63194e-30	1.02741	0.104	0.044	1.02371e-25	Mature MG	COL9A2	0.06
ZEB2	2.76913e-23	0.361387	0.156	0.096	4.27444e-19	Mature MG	ZEB2	0.06
NECTIN2	3.26405e-22	1.10528	0.11	0.05	5.03839e-18	Mature MG	NECTIN2	0.06
SNX17	4.63191e-25	1.28384	0.102	0.042	7.14981e-21	Mature MG	SNX17	0.06
PTPN12	4.29035e-13	0.567891	0.174	0.114	6.62258e-09	Mature MG	PTPN12	0.06
SCD	1.31107e-15	0.436501	0.158	0.099	2.02377e-11	Mature MG	SCD	0.059
CRTAP	5.79477e-17	0.860215	0.129	0.071	8.94481e-13	Mature MG	CRTAP	0.058
TUBB	2.75271e-15	0.777815	0.14	0.082	4.24909e-11	Mature MG	TUBB	0.058
C1QL1	9.52976e-22	0.814436	0.11	0.053	1.47101e-17	Mature MG	C1QL1	0.057
DAP	2.071e-21	1.1162	0.104	0.047	3.1968e-17	Mature MG	DAP	0.057
HS2ST1	6.03638e-14	0.728699	0.14	0.084	9.31776e-10	Mature MG	HS2ST1	0.056
TAF10	2.34464e-12	0.643819	0.155	0.099	3.61918e-08	Mature MG	TAF10	0.056
ADD1	2.96719e-09	0.244967	0.292	0.236	4.58015e-05	Mature MG	ADD1	0.056
LIX1L	4.21156e-12	0.625785	0.165	0.11	6.50097e-08	Mature MG	LIX1L	0.055
ARID5B	7.79568e-18	0.944987	0.111	0.056	1.20334e-13	Mature MG	ARID5B	0.055
GPR162	1.32355e-17	0.949505	0.113	0.058	2.04303e-13	Mature MG	GPR162	0.055
LRP2	8.2976e-13	0.686514	0.147	0.092	1.28082e-08	Mature MG	LRP2	0.055
CIRBP	2.11597e-08	0.257107	0.286	0.231	0.000326621	Mature MG	CIRBP	0.055
MT-CO2	3.8241e-48	-0.339109	0.766	0.712	5.90289e-44	Mature MG	MT-CO2	0.054
DDAH2	2.73599e-13	0.730929	0.136	0.082	4.22328e-09	Mature MG	DDAH2	0.054
MCRIP1	2.24391e-18	1.03526	0.107	0.053	3.46369e-14	Mature MG	MCRIP1	0.054
ERF	6.86497e-19	1.05361	0.103	0.049	1.05968e-14	Mature MG	ERF	0.054
LAMTOR1	1.0119e-12	0.657838	0.146	0.092	1.56197e-08	Mature MG	LAMTOR1	0.054
MICAL3	6.31662e-19	1.03813	0.101	0.048	9.75033e-15	Mature MG	MICAL3	0.053
NCSTN	2.4613e-16	0.939054	0.113	0.06	3.79926e-12	Mature MG	NCSTN	0.053
GLIS2	4.48785e-14	0.80821	0.127	0.074	6.92745e-10	Mature MG	GLIS2	0.053
NUMA1	7.62036e-13	0.718058	0.136	0.083	1.17628e-08	Mature MG	NUMA1	0.053
ERBIN	5.44077e-15	0.790478	0.122	0.069	8.39838e-11	Mature MG	ERBIN	0.053
WNK2	3.57305e-08	0.318337	0.227	0.175	0.000551535	Mature MG	WNK2	0.052
LDB1	1.19397e-11	0.636263	0.145	0.093	1.84301e-07	Mature MG	LDB1	0.052
EIF4A2	2.56442e-09	0.51188	0.177	0.125	3.95845e-05	Mature MG	EIF4A2	0.052
DDIT4	2.27391e-14	0.746998	0.116	0.065	3.51e-10	Mature MG	DDIT4	0.051
ZNF219	5.79606e-17	1.00384	0.1	0.05	8.9468e-13	Mature MG	ZNF219	0.05
SPINT2	6.95884e-17	1.03415	0.1	0.05	1.07417e-12	Mature MG	SPINT2	0.05
SCD5	1.05737e-15	0.849461	0.109	0.059	1.63216e-11	Mature MG	SCD5	0.05
HNRNPA0	3.59896e-11	0.657225	0.135	0.085	5.55536e-07	Mature MG	HNRNPA0	0.05
MCFD2	7.88348e-16	0.991298	0.1	0.051	1.21689e-11	Mature MG	MCFD2	0.049
CALM3	1.1228e-10	0.520894	0.151	0.102	1.73316e-06	Mature MG	CALM3	0.049
COX7A2L	1.49772e-08	0.466826	0.177	0.128	0.000231189	Mature MG	COX7A2L	0.049
DDX6	1.72914e-08	0.485742	0.174	0.125	0.000266909	Mature MG	DDX6	0.049
CDC42EP3	7.4152e-12	0.698742	0.125	0.077	1.14461e-07	Mature MG	CDC42EP3	0.048
APC2	3.63874e-13	0.596005	0.122	0.075	5.61676e-09	Mature MG	APC2	0.047
RAB12	6.61706e-12	0.691594	0.119	0.072	1.02141e-07	Mature MG	RAB12	0.047
OAZ2	6.2398e-09	0.513256	0.154	0.107	9.63176e-05	Mature MG	OAZ2	0.047
UBA52	2.45601e-08	0.510428	0.162	0.115	0.000379109	Mature MG	UBA52	0.047
IGF1R	6.76439e-10	0.54313	0.145	0.098	1.04415e-05	Mature MG	IGF1R	0.047
COPG1	1.48553e-13	0.791549	0.105	0.059	2.29307e-09	Mature MG	COPG1	0.046
GALNT10	4.9573e-13	0.767302	0.107	0.061	7.65209e-09	Mature MG	GALNT10	0.046
OBSL1	1.514e-12	0.72631	0.111	0.065	2.337e-08	Mature MG	OBSL1	0.046
RAB10	3.12223e-10	0.646837	0.129	0.083	4.81948e-06	Mature MG	RAB10	0.046
PIK3R3	4.15539e-10	0.651569	0.123	0.078	6.41427e-06	Mature MG	PIK3R3	0.045
GANAB	1.24078e-09	0.647892	0.12	0.076	1.91526e-05	Mature MG	GANAB	0.044
NUCB1	2.0708e-08	0.50508	0.143	0.099	0.000319649	Mature MG	NUCB1	0.044
ZFAND3	5.16831e-07	0.404295	0.173	0.129	0.0079778	Mature MG	ZFAND3	0.044
LZIC	6.02377e-10	0.64787	0.117	0.074	9.29829e-06	Mature MG	LZIC	0.043
SPIN1	1.60355e-06	0.360954	0.18	0.137	0.0247524	Mature MG	SPIN1	0.043
ADGRL2	1.75985e-12	0.493512	0.119	0.077	2.7165e-08	Mature MG	ADGRL2	0.042
MAPK10	8.35857e-12	0.68859	0.103	0.061	1.29023e-07	Mature MG	MAPK10	0.042
MED28	8.10761e-11	0.778129	0.103	0.061	1.25149e-06	Mature MG	MED28	0.042
SSR2	1.24333e-10	0.747673	0.105	0.063	1.9192e-06	Mature MG	SSR2	0.042
POLR2L	1.41235e-10	0.729247	0.105	0.063	2.1801e-06	Mature MG	POLR2L	0.042
AFDN	5.96191e-09	0.588408	0.122	0.08	9.2028e-05	Mature MG	AFDN	0.042
BTBD2	1.16152e-06	0.450408	0.157	0.115	0.0179292	Mature MG	BTBD2	0.042
KLHDC3	6.93658e-08	0.517323	0.141	0.099	0.00107073	Mature MG	KLHDC3	0.042
SREBF1	7.38626e-09	0.632522	0.115	0.074	0.000114014	Mature MG	SREBF1	0.041
TMEM106B	3.76017e-07	0.441432	0.147	0.106	0.00580421	Mature MG	TMEM106B	0.041
SLC25A33	8.91022e-09	0.612304	0.111	0.071	0.000137538	Mature MG	SLC25A33	0.04
ETFB	7.26268e-10	0.674192	0.102	0.062	1.12107e-05	Mature MG	ETFB	0.04
PCDHB2	4.91016e-09	0.493212	0.125	0.085	7.57932e-05	Mature MG	PCDHB2	0.04
SKI	2.47613e-09	0.611346	0.11	0.071	3.82216e-05	Mature MG	SKI	0.039
TSPYL1	4.98655e-07	0.520092	0.13	0.091	0.00769725	Mature MG	TSPYL1	0.039
CMIP	4.30079e-08	0.518315	0.123	0.084	0.00066387	Mature MG	CMIP	0.039
ATRAID	8.43896e-09	0.674626	0.101	0.063	0.000130264	Mature MG	ATRAID	0.038
EIF3L	6.54718e-08	0.568632	0.113	0.075	0.00101062	Mature MG	EIF3L	0.038
MAPRE2	5.31455e-07	0.250356	0.186	0.148	0.00820354	Mature MG	MAPRE2	0.038
AMER2	2.70916e-06	0.449632	0.135	0.098	0.0418185	Mature MG	AMER2	0.037
SMAD5	2.38528e-08	0.598565	0.104	0.067	0.000368192	Mature MG	SMAD5	0.037
TCEAL4	1.8401e-07	0.602172	0.107	0.07	0.00284037	Mature MG	TCEAL4	0.037
SUCO	2.58688e-06	0.360191	0.138	0.102	0.039931	Mature MG	SUCO	0.036
MTCH1	3.50808e-08	0.617121	0.101	0.065	0.000541507	Mature MG	MTCH1	0.036
ERGIC3	8.28893e-07	0.541006	0.112	0.077	0.0127948	Mature MG	ERGIC3	0.035
ACTR1B	1.12061e-06	0.56167	0.111	0.076	0.0172978	Mature MG	ACTR1B	0.035
PLOD2	1.25202e-06	0.3924	0.131	0.096	0.0193261	Mature MG	PLOD2	0.035
SEPTIN11	2.05337e-07	0.576643	0.104	0.069	0.00316959	Mature MG	SEPTIN11	0.035
DMD	7.42579e-07	0.428777	0.116	0.083	0.0114625	Mature MG	DMD	0.033
TRIM24	1.8972e-06	0.489115	0.108	0.075	0.0292852	Mature MG	TRIM24	0.033
SQSTM1	8.81642e-07	0.298893	0.127	0.095	0.013609	Mature MG	SQSTM1	0.032
CTSA	1.78692e-06	0.498443	0.101	0.07	0.0275829	Mature MG	CTSA	0.031
ARL4C	2.95221e-08	0.375244	0.101	0.071	0.000455703	Mature MG	ARL4C	0.03
PTPRD	1.21407e-11	0.25873	0.103	0.073	1.87403e-07	Mature MG	PTPRD	0.03
NPC2	1.36324e-08	0.3019	0.109	0.079	0.000210429	Mature MG	NPC2	0.03
MT-ND4L	7.54948e-09	-0.11105	0.5	0.482	0.000116534	Mature MG	MT-ND4L	0.018
PROX1	1.93756e-28	-0.692598	0.107	0.096	2.99082e-24	Mature MG	PROX1	0.011
ZMIZ1	1.24826e-06	-0.142878	0.105	0.098	0.0192681	Mature MG	ZMIZ1	0.007
PDE6H.1	0	2.65281	0.99	0.212	0	M-cones 2	PDE6H	0.778
GUCA1C.1	0	2.77292	0.785	0.113	0	M-cones 2	GUCA1C	0.672
GUCA1A.1	0	2.53939	0.83	0.171	0	M-cones 2	GUCA1A	0.659
GUCA1B.1	0	2.1039	0.914	0.28	0	M-cones 2	GUCA1B	0.634
TLCD3B.1	0	1.90457	0.901	0.342	0	M-cones 2	TLCD3B	0.559
GNAT2.1	0	2.57398	0.655	0.104	0	M-cones 2	GNAT2	0.551
ARR3.1	0	2.31681	0.637	0.097	0	M-cones 2	ARR3	0.54
DPYSL3.1	0	1.7507	0.81	0.287	0	M-cones 2	DPYSL3	0.523
KCNB2.1	0	2.68045	0.621	0.099	0	M-cones 2	KCNB2	0.522
ZNF385A.1	0	1.53935	0.89	0.38	0	M-cones 2	ZNF385A	0.51
GNB3.1	0	1.60193	0.867	0.362	0	M-cones 2	GNB3	0.505
KIF2A.1	0	1.90752	0.729	0.234	0	M-cones 2	KIF2A	0.495
GNGT2.1	2.96439387504748e-323	1.71511	0.719	0.235	4.57583838552329e-319	M-cones 2	GNGT2	0.484
WASF3.1	0	1.69565	0.781	0.298	0	M-cones 2	WASF3	0.483
SEPTIN4.1	1.56317429687712e-319	1.67393	0.739	0.259	2.41291584465952e-315	M-cones 2	SEPTIN4	0.48
NEDD4L.1	1.73706507835257e-315	1.87576	0.66	0.196	2.68133365494503e-311	M-cones 2	NEDD4L	0.464
UGCG.1	0	2.37773	0.591	0.13	0	M-cones 2	UGCG	0.461
UNC119.1	0	1.24446	0.931	0.473	0	M-cones 2	UNC119	0.458
KCNV2.1	1.55469e-303	1.0856	0.915	0.458	2.39982e-299	M-cones 2	KCNV2	0.457
MAP6.1	1.09795714409654e-318	2.08774	0.586	0.141	1.69480664762742e-314	M-cones 2	MAP6	0.445
MPP4.1	8.83528e-262	1.3876	0.691	0.25	1.36381e-257	M-cones 2	MPP4	0.441
RCVRN.1	0	0.847242	0.996	0.559	0	M-cones 2	RCVRN	0.437
OPN1MW3	0	3.44337	0.47	0.041	0	M-cones 2	OPN1MW3	0.429
MYL4.1	0	2.75901	0.498	0.074	0	M-cones 2	MYL4	0.424
CRX.1	2.19175e-289	0.854833	0.961	0.542	3.38318e-285	M-cones 2	CRX	0.419
MAP1B.1	3.26142e-268	1.19674	0.869	0.452	5.03432e-264	M-cones 2	MAP1B	0.417
GRINA.1	6.6373e-262	1.3852	0.764	0.349	1.02453e-257	M-cones 2	GRINA	0.415
CHRNA3.1	7.52891e-245	1.54331	0.623	0.208	1.16216e-240	M-cones 2	CHRNA3	0.415
PROM1.1	3.24777e-259	0.921687	0.926	0.513	5.01326e-255	M-cones 2	PROM1	0.413
LBH.1	4.10074486048235e-322	2.49369	0.508	0.098	6.32990976664055e-318	M-cones 2	LBH	0.41
NSF.1	8.11513e-255	1.76311	0.606	0.196	1.25265e-250	M-cones 2	NSF	0.41
PEX5L.1	0	2.87784	0.48	0.071	0	M-cones 2	PEX5L	0.409
VTN.1	3.91898e-229	1.55517	0.636	0.231	6.04934e-225	M-cones 2	VTN	0.405
ITM2C.1	3.97387e-229	1.15605	0.813	0.41	6.13407e-225	M-cones 2	ITM2C	0.403
LAPTM4B.1	4.94465e-208	0.929399	0.829	0.433	7.63256e-204	M-cones 2	LAPTM4B	0.396
RS1.1	7.32962e-212	1.38798	0.639	0.245	1.1314e-207	M-cones 2	RS1	0.394
PRELID2.1	8.46605e-275	2.20252	0.511	0.119	1.30682e-270	M-cones 2	PRELID2	0.392
IMPG2.1	4.8308e-203	0.96893	0.726	0.334	7.45682e-199	M-cones 2	IMPG2	0.392
GUK1.1	1.74196410483966e-316	2.63213	0.477	0.089	2.6888957922305e-312	M-cones 2	GUK1	0.388
SCG3.1	2.07749e-225	1.68218	0.572	0.185	3.20681e-221	M-cones 2	SCG3	0.387
CKB.1	5.15333e-252	1.22243	0.833	0.448	7.95468e-248	M-cones 2	CKB	0.385
DLG4.1	1.84859e-185	1.13133	0.727	0.349	2.85348e-181	M-cones 2	DLG4	0.378
CPE.1	8.07633e-218	0.57129	0.922	0.547	1.24666e-213	M-cones 2	CPE	0.375
RBP3.1	8.21642e-196	0.713632	0.71	0.337	1.26829e-191	M-cones 2	RBP3	0.373
SLC24A2.1	6.80568e-290	2.57978	0.446	0.078	1.05052e-285	M-cones 2	SLC24A2	0.368
PCBP4.1	1.74012e-169	0.937414	0.771	0.409	2.68605e-165	M-cones 2	PCBP4	0.362
ENO2.1	2.8599e-213	0.986803	0.885	0.523	4.41455e-209	M-cones 2	ENO2	0.362
PLEKHB1.1	2.38689e-183	1.41217	0.597	0.236	3.68441e-179	M-cones 2	PLEKHB1	0.361
ALDOC.1	9.90648e-165	0.946582	0.752	0.394	1.52916e-160	M-cones 2	ALDOC	0.358
CPLX4.1	1.19046e-181	1.50746	0.553	0.203	1.83759e-177	M-cones 2	CPLX4	0.35
TULP1.1	8.07756e-168	1.29667	0.603	0.253	1.24685e-163	M-cones 2	TULP1	0.35
AKAP9.1	2.51462e-160	1.12322	0.64	0.291	3.88157e-156	M-cones 2	AKAP9	0.349
MAP2.1	4.16959e-165	1.27417	0.61	0.262	6.43618e-161	M-cones 2	MAP2	0.348
WDR47.1	2.86855e-226	2.05444	0.48	0.137	4.4279e-222	M-cones 2	WDR47	0.343
CDHR1.1	7.67973e-156	0.917882	0.663	0.321	1.18544e-151	M-cones 2	CDHR1	0.342
FMN1.1	2.6558e-156	1.17873	0.601	0.261	4.0995e-152	M-cones 2	FMN1	0.34
LPCAT1.1	7.56564e-161	1.40594	0.557	0.225	1.16783e-156	M-cones 2	LPCAT1	0.332
CEP120.1	5.66321e-212	2.06175	0.447	0.115	8.74173e-208	M-cones 2	CEP120	0.332
PTMS.1	9.78013e-145	1.03106	0.696	0.368	1.50966e-140	M-cones 2	PTMS	0.328
CNGB3.1	1.85846e-252	2.54802	0.394	0.067	2.86873e-248	M-cones 2	CNGB3	0.327
NLK.1	5.07354e-133	0.807228	0.728	0.405	7.83151e-129	M-cones 2	NLK	0.323
PLAAT1.1	6.30421e-245	2.59462	0.385	0.066	9.73117e-241	M-cones 2	PLAAT1	0.319
ANKRD33B.1	1.32704e-167	1.6523	0.465	0.15	2.04843e-163	M-cones 2	ANKRD33B	0.315
CA2.1	7.28787e-153	1.29827	0.503	0.188	1.12496e-148	M-cones 2	CA2	0.315
CAMK1D.1	3.7433e-165	1.64267	0.47	0.156	5.77815e-161	M-cones 2	CAMK1D	0.314
MAP4.1	2.13174e-137	1.21585	0.544	0.233	3.29055e-133	M-cones 2	MAP4	0.311
NDRG3.1	8.76891e-147	1.50312	0.479	0.179	1.35357e-142	M-cones 2	NDRG3	0.3
THRB.1	6.59631e-205	2.32223	0.379	0.081	1.01821e-200	M-cones 2	THRB	0.298
RASGRF2.1	1.34851e-135	1.34919	0.494	0.196	2.08156e-131	M-cones 2	RASGRF2	0.298
PDE6C	2.65125e-255	2.97333	0.341	0.044	4.09246e-251	M-cones 2	PDE6C	0.297
TPD52.1	6.19994e-119	1.07949	0.559	0.264	9.57022e-115	M-cones 2	TPD52	0.295
PPP4R4	1.17181e-225	2.62996	0.357	0.063	1.80881e-221	M-cones 2	PPP4R4	0.294
IFT57.1	1.78301e-139	1.4667	0.47	0.176	2.75226e-135	M-cones 2	IFT57	0.294
PCP4.1	9.66265e-160	1.13439	0.448	0.155	1.49153e-155	M-cones 2	PCP4	0.293
NAPB.1	3.50676e-142	1.51904	0.458	0.166	5.41303e-138	M-cones 2	NAPB	0.292
RHOBTB1	1.50098e-210	2.46686	0.361	0.069	2.31691e-206	M-cones 2	RHOBTB1	0.292
ARMC9.1	5.12838e-143	1.59172	0.432	0.146	7.91617e-139	M-cones 2	ARMC9	0.286
SLC4A7.1	3.34408e-138	1.52313	0.446	0.16	5.16192e-134	M-cones 2	SLC4A7	0.286
FSTL5.1	1.60108e-116	0.721332	0.601	0.317	2.47142e-112	M-cones 2	FSTL5	0.284
PDC.1	1.12566e-113	0.755363	0.592	0.309	1.73757e-109	M-cones 2	PDC	0.283
PLA2G5	1.35814e-238	2.97519	0.327	0.045	2.09643e-234	M-cones 2	PLA2G5	0.282
NDUFA4.1	6.38108e-114	1.18479	0.522	0.242	9.84984e-110	M-cones 2	NDUFA4	0.28
TSPAN3	1.65422e-101	0.980797	0.565	0.289	2.55346e-97	M-cones 2	TSPAN3	0.276
RD3.1	6.81429e-127	1.4575	0.444	0.169	1.05185e-122	M-cones 2	RD3	0.275
MEGF9.1	9.90077e-151	1.83303	0.386	0.113	1.52828e-146	M-cones 2	MEGF9	0.273
VOPP1.1	1.09797e-134	1.59174	0.417	0.144	1.69482e-130	M-cones 2	VOPP1	0.273
STX3.1	2.69547e-100	0.678099	0.633	0.361	4.16073e-96	M-cones 2	STX3	0.272
NPTX1	6.70797e-189	2.24978	0.335	0.065	1.03544e-184	M-cones 2	NPTX1	0.27
ATP1B2.1	1.05159e-92	0.88557	0.607	0.34	1.62323e-88	M-cones 2	ATP1B2	0.267
UBE2J1.1	3.44518e-124	1.51551	0.423	0.157	5.31798e-120	M-cones 2	UBE2J1	0.266
DHRS7.1	1.2187e-151	1.94085	0.36	0.096	1.88118e-147	M-cones 2	DHRS7	0.264
SYP.1	6.90676e-91	0.886612	0.558	0.297	1.06613e-86	M-cones 2	SYP	0.261
TP53BP2.1	2.18623e-155	2.02334	0.35	0.089	3.37466e-151	M-cones 2	TP53BP2	0.261
ADCY1.1	3.14804e-93	0.993059	0.523	0.263	4.85932e-89	M-cones 2	ADCY1	0.26
AFF1.1	1.00571e-95	1.01492	0.507	0.248	1.55242e-91	M-cones 2	AFF1	0.259
DPYSL5	5.30581e-171	2.2935	0.325	0.068	8.19004e-167	M-cones 2	DPYSL5	0.257
TTC3.1	1.47452e-90	0.979263	0.544	0.288	2.27608e-86	M-cones 2	TTC3	0.256
PTP4A3.1	2.34294e-84	0.832698	0.622	0.366	3.61656e-80	M-cones 2	PTP4A3	0.256
SALL1	3.31293e-247	3.48347	0.281	0.026	5.11384e-243	M-cones 2	SALL1	0.255
MT-ND5.1	1.40656e-97	0.813856	0.743	0.489	2.17116e-93	M-cones 2	MT-ND5	0.254
PBX3.1	3.05961e-145	1.96306	0.344	0.091	4.72281e-141	M-cones 2	PBX3	0.253
MT-ND2.1	2.61662e-122	0.841521	0.853	0.601	4.03902e-118	M-cones 2	MT-ND2	0.252
CHN2.1	2.04944e-129	1.72366	0.36	0.11	3.16352e-125	M-cones 2	CHN2	0.25
IMPG1.1	7.4311e-97	0.895252	0.478	0.23	1.14706e-92	M-cones 2	IMPG1	0.248
HIPK2.1	5.75928e-84	0.964084	0.5	0.256	8.89002e-80	M-cones 2	HIPK2	0.244
ZDHHC2.1	4.43807e-94	1.20515	0.437	0.194	6.8506e-90	M-cones 2	ZDHHC2	0.243
CDK5R1.1	5.84434e-150	2.13604	0.315	0.073	9.02132e-146	M-cones 2	CDK5R1	0.242
PRCD.1	3.82326e-96	1.22707	0.422	0.18	5.90159e-92	M-cones 2	PRCD	0.242
MT-ND3.1	1.0194e-88	0.662644	0.805	0.566	1.57355e-84	M-cones 2	MT-ND3	0.239
CELF3.1	7.56288e-101	1.27687	0.398	0.159	1.16741e-96	M-cones 2	CELF3	0.239
HK2.1	6.75377e-87	1.12209	0.459	0.22	1.04251e-82	M-cones 2	HK2	0.239
DNAJC5.1	1.05008e-100	1.36559	0.392	0.154	1.6209e-96	M-cones 2	DNAJC5	0.238
KCNB1.1	4.66094e-79	0.727415	0.538	0.301	7.19463e-75	M-cones 2	KCNB1	0.237
TSPAN7.1	9.52064e-82	0.963024	0.476	0.239	1.46961e-77	M-cones 2	TSPAN7	0.237
ATXN1.1	1.01878e-92	1.21316	0.41	0.175	1.57259e-88	M-cones 2	ATXN1	0.235
HEG1.1	3.68038e-120	1.75566	0.33	0.098	5.68104e-116	M-cones 2	HEG1	0.232
RORA.1	1.155e-97	1.38254	0.378	0.147	1.78286e-93	M-cones 2	RORA	0.231
AAK1.1	2.85435e-80	1.02531	0.452	0.221	4.40598e-76	M-cones 2	AAK1	0.231
RXRG	3.43358e-148	2.2493	0.295	0.064	5.30007e-144	M-cones 2	RXRG	0.231
STXBP1.1	2.55601e-78	0.987561	0.469	0.238	3.94546e-74	M-cones 2	STXBP1	0.231
MT-ND1.1	4.13424e-70	0.801672	0.576	0.345	6.38162e-66	M-cones 2	MT-ND1	0.231
RAX.1	5.34794e-87	0.738465	0.472	0.243	8.25508e-83	M-cones 2	RAX	0.229
CREG1.1	2.21173e-98	1.28522	0.367	0.141	3.41403e-94	M-cones 2	CREG1	0.226
AIPL1.1	9.2976e-105	0.301996	0.553	0.329	1.43518e-100	M-cones 2	AIPL1	0.224
RNF157.1	9.63106e-103	1.53862	0.344	0.12	1.48665e-98	M-cones 2	RNF157	0.224
MYL6.1	7.89322e-70	0.853397	0.496	0.272	1.2184e-65	M-cones 2	MYL6	0.224
DST.1	8.18004e-80	1.09423	0.413	0.191	1.26267e-75	M-cones 2	DST	0.222
WWC1	1.61815e-130	2.06742	0.293	0.072	2.49778e-126	M-cones 2	WWC1	0.221
EGFLAM.1	4.18127e-103	1.57951	0.327	0.109	6.4542e-99	M-cones 2	EGFLAM	0.218
SLC8A1.1	1.03367e-87	1.35536	0.354	0.139	1.59557e-83	M-cones 2	SLC8A1	0.215
NTNG2.1	2.21542e-78	1.13427	0.387	0.173	3.41972e-74	M-cones 2	NTNG2	0.214
CADPS.1	7.90878e-95	0.964834	0.37	0.158	1.2208e-90	M-cones 2	CADPS	0.212
VAMP2.1	1.43858e-67	0.962851	0.427	0.218	2.22058e-63	M-cones 2	VAMP2	0.209
SH3GL2.1	9.40907e-113	1.89342	0.288	0.08	1.45238e-108	M-cones 2	SH3GL2	0.208
LRRC39.1	2.82755e-108	1.76686	0.292	0.084	4.3646e-104	M-cones 2	LRRC39	0.208
OAZ1	4.88912e-57	0.488009	0.732	0.524	7.54684e-53	M-cones 2	OAZ1	0.208
SCAMP5.1	4.60083e-68	1.03345	0.422	0.215	7.10185e-64	M-cones 2	SCAMP5	0.207
PITPNM1.1	4.9309e-83	1.2903	0.346	0.139	7.61134e-79	M-cones 2	PITPNM1	0.207
PITPNM2	5.15283e-124	2.13115	0.268	0.062	7.9539e-120	M-cones 2	PITPNM2	0.206
REEP2.1	1.3862e-89	1.5016	0.323	0.118	2.13974e-85	M-cones 2	REEP2	0.205
TRIM36.1	2.7069e-74	1.12459	0.372	0.167	4.17837e-70	M-cones 2	TRIM36	0.205
EFR3A.1	9.16566e-71	1.03767	0.383	0.18	1.41481e-66	M-cones 2	EFR3A	0.203
ANK1	8.91509e-136	2.41443	0.25	0.048	1.37613e-131	M-cones 2	ANK1	0.202
FSD1L.1	4.14033e-76	1.20829	0.346	0.146	6.39102e-72	M-cones 2	FSD1L	0.2
SNAP25.1	2.21724e-57	0.561875	0.504	0.309	3.42253e-53	M-cones 2	SNAP25	0.195
IGSF21.1	4.11025e-87	1.33812	0.301	0.108	6.34458e-83	M-cones 2	IGSF21	0.193
ARHGAP12.1	4.31048e-65	1.12334	0.359	0.168	6.65366e-61	M-cones 2	ARHGAP12	0.191
COTL1.1	3.10495e-97	1.81783	0.268	0.078	4.79281e-93	M-cones 2	COTL1	0.19
MOAP1.1	1.88879e-90	1.6349	0.289	0.099	2.91554e-86	M-cones 2	MOAP1	0.19
ELOVL2.1	4.14303e-88	1.56599	0.284	0.094	6.39518e-84	M-cones 2	ELOVL2	0.19
FAM107A.1	1.58587e-83	1.4922	0.29	0.101	2.44795e-79	M-cones 2	FAM107A	0.189
RTBDN.1	2.05427e-75	1.26768	0.311	0.123	3.17097e-71	M-cones 2	RTBDN	0.188
KIF21A.1	9.48473e-72	1.26399	0.317	0.13	1.46406e-67	M-cones 2	KIF21A	0.187
MT-CYB.1	1.32168e-51	0.475948	0.774	0.588	2.04015e-47	M-cones 2	MT-CYB	0.186
NR2F6.1	5.63066e-88	1.66397	0.273	0.087	8.69148e-84	M-cones 2	NR2F6	0.186
PRKAR2B.1	3.48632e-79	1.43765	0.293	0.107	5.38149e-75	M-cones 2	PRKAR2B	0.186
CDK5R2.1	1.02867e-69	1.1834	0.325	0.139	1.58785e-65	M-cones 2	CDK5R2	0.186
AGTPBP1.1	1.25711e-59	1.00425	0.364	0.178	1.94047e-55	M-cones 2	AGTPBP1	0.186
SLC6A6.1	8.42311e-55	0.891593	0.392	0.207	1.30019e-50	M-cones 2	SLC6A6	0.185
NOL4L.1	5.09995e-65	1.15607	0.332	0.148	7.87229e-61	M-cones 2	NOL4L	0.184
MLXIP	8.80632e-120	2.40907	0.224	0.043	1.35934e-115	M-cones 2	MLXIP	0.181
YPEL5.1	7.23938e-66	1.24713	0.315	0.135	1.11747e-61	M-cones 2	YPEL5	0.18
CAMSAP1.1	2.34791e-64	1.19592	0.317	0.137	3.62423e-60	M-cones 2	CAMSAP1	0.18
NREP.1	3.60588e-46	0.638664	0.461	0.282	5.56603e-42	M-cones 2	NREP	0.179
CEP170B.1	3.07951e-90	1.79948	0.255	0.076	4.75353e-86	M-cones 2	CEP170B	0.179
LMOD1	1.83689e-88	1.76425	0.251	0.074	2.83543e-84	M-cones 2	LMOD1	0.177
ARL6IP5.1	4.44752e-56	1.02716	0.343	0.167	6.8652e-52	M-cones 2	ARL6IP5	0.176
AGAP1.1	4.43421e-52	0.936151	0.365	0.19	6.84465e-48	M-cones 2	AGAP1	0.175
CABP2	1.63256e-148	3.1274	0.198	0.024	2.52002e-144	M-cones 2	CABP2	0.174
PLD4	1.72664e-148	3.18496	0.197	0.023	2.66524e-144	M-cones 2	PLD4	0.174
RAX2.1	4.064e-68	1.30415	0.288	0.114	6.27318e-64	M-cones 2	RAX2	0.174
CLCN4.1	7.07172e-70	1.39831	0.279	0.106	1.09159e-65	M-cones 2	CLCN4	0.173
NBEA.1	2.02703e-56	1.09084	0.322	0.151	3.12893e-52	M-cones 2	NBEA	0.171
MT-CO2.1	1.1695e-71	0.56986	0.874	0.704	1.80524e-67	M-cones 2	MT-CO2	0.17
NME1.1	2.54654e-79	1.66564	0.25	0.08	3.93084e-75	M-cones 2	NME1	0.17
THBS4	7.05118e-123	2.66118	0.2	0.032	1.08842e-118	M-cones 2	THBS4	0.168
TMEM108.1	1.45809e-49	0.686255	0.39	0.222	2.25071e-45	M-cones 2	TMEM108	0.168
ADIPOR1.1	3.06389e-58	1.17579	0.303	0.135	4.72943e-54	M-cones 2	ADIPOR1	0.168
SMAD2.1	1.85197e-54	1.1223	0.307	0.142	2.8587e-50	M-cones 2	SMAD2	0.165
USP12.1	1.14691e-58	1.24622	0.283	0.12	1.77037e-54	M-cones 2	USP12	0.163
MYO3B	4.75429e-80	1.78936	0.227	0.066	7.33872e-76	M-cones 2	MYO3B	0.161
TUBB4B.1	4.50484e-40	0.78865	0.385	0.225	6.95367e-36	M-cones 2	TUBB4B	0.16
PACSIN1.1	5.6789e-66	1.46783	0.248	0.089	8.76595e-62	M-cones 2	PACSIN1	0.159
NME2	4.44793e-70	1.58243	0.24	0.081	6.86583e-66	M-cones 2	NME2	0.159
TAFA4	1.36441e-87	2.01635	0.21	0.052	2.10611e-83	M-cones 2	TAFA4	0.158
TRAK1.1	1.2566e-46	0.853902	0.332	0.175	1.93969e-42	M-cones 2	TRAK1	0.157
MYLK.1	4.51716e-68	1.53311	0.24	0.083	6.97269e-64	M-cones 2	MYLK	0.157
SLC12A2.1	1.79423e-48	1.02767	0.296	0.142	2.76957e-44	M-cones 2	SLC12A2	0.154
IFT22.1	2.00415e-68	1.58821	0.236	0.082	3.09361e-64	M-cones 2	IFT22	0.154
CCSER1.1	6.11838e-56	1.28895	0.26	0.107	9.44432e-52	M-cones 2	CCSER1	0.153
ROBO2	1.57885e-66	1.57225	0.221	0.073	2.43711e-62	M-cones 2	ROBO2	0.148
GRK1.1	4.84937e-53	1.15189	0.258	0.11	7.48549e-49	M-cones 2	GRK1	0.148
RAB41	6.64432e-93	2.08285	0.187	0.04	1.02562e-88	M-cones 2	RAB41	0.147
VRK1	4.74709e-79	2.01954	0.196	0.051	7.32761e-75	M-cones 2	VRK1	0.145
COX6A1.1	2.28493e-46	1.10702	0.271	0.126	3.52701e-42	M-cones 2	COX6A1	0.145
CADM2.1	4.29158e-37	0.41078	0.441	0.297	6.62448e-33	M-cones 2	CADM2	0.144
MT-ND4L.1	1.34222e-26	0.356296	0.617	0.473	2.07186e-22	M-cones 2	MT-ND4L	0.144
EPB41L1	4.59059e-71	1.82195	0.201	0.058	7.08603e-67	M-cones 2	EPB41L1	0.143
ANKRD45	3.36658e-91	2.34187	0.179	0.036	5.19666e-87	M-cones 2	ANKRD45	0.143
RCAN3	7.22112e-68	1.72616	0.207	0.064	1.11465e-63	M-cones 2	RCAN3	0.143
LDLRAD4	1.99029e-67	1.73096	0.205	0.062	3.07221e-63	M-cones 2	LDLRAD4	0.143
OPN1MW	4.65165e-133	3.36604	0.157	0.015	7.18029e-129	M-cones 2	OPN1MW	0.142
SYT13	4.47743e-122	3.2106	0.16	0.018	6.91135e-118	M-cones 2	SYT13	0.142
DZIP3.1	4.08303e-52	1.30722	0.237	0.095	6.30256e-48	M-cones 2	DZIP3	0.142
SLC38A1.1	2.83816e-34	0.566995	0.372	0.232	4.38099e-30	M-cones 2	SLC38A1	0.14
RABL3	1.60499e-74	1.99156	0.186	0.047	2.47747e-70	M-cones 2	RABL3	0.139
ELFN1	1.27578e-73	1.94167	0.191	0.052	1.9693e-69	M-cones 2	ELFN1	0.139
LRIT3	1.03636e-65	1.70852	0.2	0.061	1.59972e-61	M-cones 2	LRIT3	0.139
PYGB	2.78406e-60	1.56968	0.207	0.069	4.29748e-56	M-cones 2	PYGB	0.138
CC2D2A.1	1.88541e-37	0.888672	0.294	0.156	2.91031e-33	M-cones 2	CC2D2A	0.138
FRMPD1.1	2.73444e-47	1.21753	0.239	0.102	4.22088e-43	M-cones 2	FRMPD1	0.137
PCARE.1	2.66879e-39	0.897849	0.282	0.145	4.11954e-35	M-cones 2	PCARE	0.137
MT-ATP6.1	1.37071e-69	0.50819	0.909	0.773	2.11582e-65	M-cones 2	MT-ATP6	0.136
CCDC82.1	1.28259e-41	0.992207	0.266	0.13	1.97981e-37	M-cones 2	CCDC82	0.136
VANGL1	7.98844e-82	2.23275	0.173	0.037	1.2331e-77	M-cones 2	VANGL1	0.136
UQCC2.1	2.45186e-48	1.22173	0.231	0.097	3.78469e-44	M-cones 2	UQCC2	0.134
ZNRF2	5.37374e-68	1.87612	0.182	0.049	8.29491e-64	M-cones 2	ZNRF2	0.133
FHOD3.1	2.65517e-46	1.20667	0.232	0.099	4.09853e-42	M-cones 2	FHOD3	0.133
SYT1.1	5.62163e-33	0.6261	0.337	0.205	8.67755e-29	M-cones 2	SYT1	0.132
MAML2	3.17025e-51	1.40121	0.212	0.08	4.89359e-47	M-cones 2	MAML2	0.132
CLSTN1	1.44216e-30	0.630055	0.345	0.213	2.22612e-26	M-cones 2	CLSTN1	0.132
MPPED2.1	3.19539e-36	0.958104	0.273	0.142	4.9324e-32	M-cones 2	MPPED2	0.131
SV2B.1	7.80824e-34	0.597055	0.337	0.206	1.20528e-29	M-cones 2	SV2B	0.131
RGS9BP	1.57996e-58	1.64861	0.191	0.061	2.43883e-54	M-cones 2	RGS9BP	0.13
SLC38A3.1	2.7312e-42	1.1157	0.238	0.108	4.21588e-38	M-cones 2	SLC38A3	0.13
DEPRECATED-ENSG00000062485	3.69081e-32	0.785756	0.301	0.171	5.69713e-28	M-cones 2	DEPRECATED-ENSG00000062485	0.13
EVL.1	2.01594e-29	0.600855	0.354	0.224	3.1118e-25	M-cones 2	EVL	0.13
TAFA3	1.40348e-92	2.57131	0.153	0.024	2.16641e-88	M-cones 2	TAFA3	0.129
GAS7	1.71007e-57	1.65719	0.193	0.064	2.63966e-53	M-cones 2	GAS7	0.129
MT-ND4	9.61157e-84	0.657235	0.919	0.791	1.48364e-79	M-cones 2	MT-ND4	0.128
DEPRECATED-ENSG00000180817.1	1.18118e-52	1.51016	0.199	0.071	1.82327e-48	M-cones 2	DEPRECATED-ENSG00000180817	0.128
TSPAN9.1	1.6629e-45	1.18664	0.22	0.092	2.56685e-41	M-cones 2	TSPAN9	0.128
UQCR10.1	1.05475e-39	1.07665	0.241	0.113	1.62811e-35	M-cones 2	UQCR10	0.128
KDM4B.1	3.19784e-36	0.995332	0.257	0.129	4.93619e-32	M-cones 2	KDM4B	0.128
NXNL1	8.07844e-51	1.45531	0.2	0.073	1.24699e-46	M-cones 2	NXNL1	0.127
ABHD14A.1	1.55238e-34	0.908431	0.267	0.14	2.39625e-30	M-cones 2	ABHD14A	0.127
ALKBH5.1	4.51627e-30	0.803936	0.302	0.175	6.97132e-26	M-cones 2	ALKBH5	0.127
IGSF11.1	1.04744e-34	0.749447	0.281	0.155	1.61683e-30	M-cones 2	IGSF11	0.126
PKM.1	6.9032e-32	0.859906	0.279	0.153	1.06558e-27	M-cones 2	PKM	0.126
TRAPPC5.1	1.08395e-45	1.32574	0.211	0.085	1.67319e-41	M-cones 2	TRAPPC5	0.126
TRAC.1	1.06392e-36	0.874375	0.259	0.133	1.64227e-32	M-cones 2	TRAC	0.126
PCLO.1	3.04745e-40	1.15224	0.229	0.104	4.70405e-36	M-cones 2	PCLO	0.125
BCL2L1.1	2.74043e-35	0.886963	0.261	0.136	4.23013e-31	M-cones 2	BCL2L1	0.125
XYLT1	1.16833e-65	1.93786	0.168	0.044	1.80344e-61	M-cones 2	XYLT1	0.124
ATP2B1.1	2.15652e-35	0.871935	0.261	0.137	3.32881e-31	M-cones 2	ATP2B1	0.124
YBX1.1	5.25781e-35	0.986449	0.253	0.129	8.11595e-31	M-cones 2	YBX1	0.124
CTBP2.1	4.08632e-30	0.723434	0.295	0.172	6.30765e-26	M-cones 2	CTBP2	0.123
GRK7	6.37844e-85	2.547	0.147	0.025	9.84575e-81	M-cones 2	GRK7	0.122
STARD10	6.84876e-45	1.29501	0.204	0.082	1.05717e-40	M-cones 2	STARD10	0.122
SLC6A8	9.83881e-45	1.24457	0.205	0.083	1.51872e-40	M-cones 2	SLC6A8	0.122
HCN1.1	5.71494e-33	0.833867	0.262	0.141	8.82159e-29	M-cones 2	HCN1	0.121
SCAMP1.1	2.50038e-42	1.26633	0.207	0.086	3.85959e-38	M-cones 2	SCAMP1	0.121
RPGRIP1.1	5.38133e-38	0.779291	0.255	0.134	8.30662e-34	M-cones 2	RPGRIP1	0.121
ANKRD33.1	5.90851e-36	0.956107	0.239	0.118	9.12038e-32	M-cones 2	ANKRD33	0.121
SHROOM3.1	6.9364e-30	0.748848	0.283	0.162	1.0707e-25	M-cones 2	SHROOM3	0.121
PCBP3.1	6.05185e-36	1.07926	0.231	0.111	9.34164e-32	M-cones 2	PCBP3	0.12
SALL3	7.72994e-86	2.63233	0.142	0.022	1.19319e-81	M-cones 2	SALL3	0.12
PPM1E	4.48435e-50	1.5375	0.183	0.063	6.92204e-46	M-cones 2	PPM1E	0.12
RHOT1	4.34236e-30	0.888517	0.269	0.15	6.70287e-26	M-cones 2	RHOT1	0.119
PDHA1.1	1.19666e-36	1.06243	0.225	0.106	1.84716e-32	M-cones 2	PDHA1	0.119
MAML3.1	1.42495e-43	1.0412	0.209	0.09	2.19955e-39	M-cones 2	MAML3	0.119
ST3GAL5.1	2.07218e-37	1.11689	0.22	0.101	3.19862e-33	M-cones 2	ST3GAL5	0.119
GPSM2	2.78581e-76	2.35412	0.147	0.029	4.30017e-72	M-cones 2	GPSM2	0.118
SEMA3C	3.76992e-75	2.34614	0.147	0.029	5.81924e-71	M-cones 2	SEMA3C	0.118
SNAP91.1	5.63215e-34	0.952449	0.237	0.119	8.69379e-30	M-cones 2	SNAP91	0.118
PDE4D.1	5.73891e-31	0.718136	0.273	0.156	8.85859e-27	M-cones 2	PDE4D	0.117
RUFY3.1	1.08259e-27	0.772717	0.276	0.159	1.67109e-23	M-cones 2	RUFY3	0.117
XKR7	6.31563e-44	1.39786	0.19	0.073	9.7488e-40	M-cones 2	XKR7	0.117
PINK1.1	1.87784e-40	1.23005	0.202	0.085	2.89864e-36	M-cones 2	PINK1	0.117
UQCRH	1.45819e-45	1.43381	0.187	0.07	2.25086e-41	M-cones 2	UQCRH	0.117
ZNF639.1	4.01973e-39	1.21387	0.211	0.094	6.20486e-35	M-cones 2	ZNF639	0.117
GDPD5.1	7.96072e-33	0.983216	0.235	0.118	1.22882e-28	M-cones 2	GDPD5	0.117
AKAP6	4.97731e-42	1.30853	0.193	0.077	7.68297e-38	M-cones 2	AKAP6	0.116
MAPKBP1	6.06149e-63	2.02134	0.153	0.037	9.35652e-59	M-cones 2	MAPKBP1	0.116
KIF1A.1	2.64103e-20	0.373241	0.439	0.323	4.07669e-16	M-cones 2	KIF1A	0.116
COL4A3	8.03567e-89	2.75357	0.134	0.019	1.24039e-84	M-cones 2	COL4A3	0.115
XPO4	3.19639e-46	1.49794	0.179	0.064	4.93394e-42	M-cones 2	XPO4	0.115
GSE1.1	2.1382e-30	0.859716	0.247	0.132	3.30053e-26	M-cones 2	GSE1	0.115
ARL6IP1.1	4.4362e-25	0.588409	0.315	0.2	6.84772e-21	M-cones 2	ARL6IP1	0.115
OLFM1	6.90691e-50	1.43391	0.171	0.057	1.06615e-45	M-cones 2	OLFM1	0.114
METTL9.1	3.76206e-32	1.01527	0.23	0.116	5.80711e-28	M-cones 2	METTL9	0.114
UQCRB.1	1.85939e-36	1.11371	0.208	0.094	2.87015e-32	M-cones 2	UQCRB	0.114
ARID3B.1	6.48516e-31	0.987092	0.228	0.115	1.00105e-26	M-cones 2	ARID3B	0.113
ZNF385B.1	9.79331e-29	0.798953	0.25	0.137	1.51169e-24	M-cones 2	ZNF385B	0.113
DHRS11.1	1.04593e-35	1.16946	0.202	0.09	1.6145e-31	M-cones 2	DHRS11	0.112
PRXL2A	3.70256e-42	1.37625	0.187	0.075	5.71527e-38	M-cones 2	PRXL2A	0.112
SEMA7A.1	4.82057e-38	1.23572	0.193	0.082	7.44103e-34	M-cones 2	SEMA7A	0.111
PBX1.1	7.35001e-28	0.874201	0.244	0.133	1.13455e-23	M-cones 2	PBX1	0.111
MADD.1	4.99602e-29	0.954188	0.228	0.118	7.71186e-25	M-cones 2	MADD	0.11
IQSEC1.1	1.99841e-22	0.474353	0.34	0.23	3.08474e-18	M-cones 2	IQSEC1	0.11
ASPH.1	4.48295e-22	0.328212	0.416	0.306	6.91988e-18	M-cones 2	ASPH	0.11
DPF3	3.05814e-39	1.31674	0.181	0.072	4.72054e-35	M-cones 2	DPF3	0.109
DEPRECATED-ENSG00000067715.1	2.69691e-27	0.797927	0.245	0.136	4.16295e-23	M-cones 2	DEPRECATED-ENSG00000067715	0.109
ARF1.1	7.69092e-22	0.663535	0.292	0.183	1.18717e-17	M-cones 2	ARF1	0.109
MT-ND6.1	3.03331e-19	0.279035	0.433	0.324	4.68222e-15	M-cones 2	MT-ND6	0.109
PFKP.1	1.18695e-19	0.573849	0.327	0.219	1.83217e-15	M-cones 2	PFKP	0.108
CHCHD2.1	1.03688e-33	1.13418	0.206	0.098	1.60052e-29	M-cones 2	CHCHD2	0.108
PARD6B.1	3.86758e-34	1.17279	0.193	0.086	5.97e-30	M-cones 2	PARD6B	0.107
LRFN2	5.70088e-58	2.00766	0.142	0.035	8.79988e-54	M-cones 2	LRFN2	0.107
PRDX1.1	1.28359e-24	0.733037	0.257	0.151	1.98135e-20	M-cones 2	PRDX1	0.106
EPB41L3	1.05943e-44	1.58745	0.158	0.053	1.63534e-40	M-cones 2	EPB41L3	0.105
SLC44A1	3.71196e-43	1.53982	0.16	0.055	5.72979e-39	M-cones 2	SLC44A1	0.105
HIPK1.1	1.35353e-28	0.962183	0.215	0.11	2.08931e-24	M-cones 2	HIPK1	0.105
NDUFV2.1	3.12684e-28	0.978409	0.216	0.111	4.82659e-24	M-cones 2	NDUFV2	0.105
YPEL3.1	4.61363e-28	0.951411	0.219	0.114	7.1216e-24	M-cones 2	YPEL3	0.105
SPTSSA.1	2.06642e-26	0.799614	0.236	0.131	3.18972e-22	M-cones 2	SPTSSA	0.105
HIST1H1C.1	1.44173e-23	0.144696	0.487	0.382	2.22545e-19	M-cones 2	HIST1H1C	0.105
RTN4RL2	2.78966e-57	2.01456	0.137	0.033	4.30613e-53	M-cones 2	RTN4RL2	0.104
NEUROD1.1	1.57158e-22	0.629855	0.273	0.169	2.42589e-18	M-cones 2	NEUROD1	0.104
GPX4.1	1.88315e-27	0.901944	0.22	0.116	2.90683e-23	M-cones 2	GPX4	0.104
PHF19	1.42533e-37	1.30625	0.173	0.069	2.20014e-33	M-cones 2	PHF19	0.104
WDTC1.1	3.89612e-22	0.566624	0.289	0.185	6.01405e-18	M-cones 2	WDTC1	0.104
CERKL	1.05386e-39	1.38213	0.165	0.062	1.62674e-35	M-cones 2	CERKL	0.103
MT-CO3	1.88837e-60	0.517383	0.91	0.807	2.91489e-56	M-cones 2	MT-CO3	0.103
XKR4	5.01338e-55	1.97613	0.136	0.034	7.73865e-51	M-cones 2	XKR4	0.102
ANK2.1	4.46257e-20	0.446794	0.33	0.228	6.88842e-16	M-cones 2	ANK2	0.102
ADD1.1	1.20925e-17	0.483688	0.335	0.233	1.8666e-13	M-cones 2	ADD1	0.102
LRATD2	8.22078e-42	1.56765	0.154	0.053	1.26896e-37	M-cones 2	LRATD2	0.101
CALCOCO2.1	1.31433e-27	0.985485	0.206	0.105	2.0288e-23	M-cones 2	CALCOCO2	0.101
GET1.1	1.84827e-21	0.267831	0.397	0.297	2.85298e-17	M-cones 2	GET1	0.1
RBP4	1.01204e-73	2.71961	0.118	0.018	1.56218e-69	M-cones 2	RBP4	0.1
BACE1.1	1.32877e-27	0.943642	0.204	0.104	2.05109e-23	M-cones 2	BACE1	0.1
TTR	9.86838e-51	-0.682994	0.17	0.071	1.52328e-46	M-cones 2	TTR	0.099
SEZ6L2.1	5.58466e-28	0.962494	0.199	0.1	8.62048e-24	M-cones 2	SEZ6L2	0.099
UCKL1.1	1.19889e-26	0.956302	0.204	0.105	1.85061e-22	M-cones 2	UCKL1	0.099
VXN	5.19792e-78	2.97186	0.112	0.014	8.0235e-74	M-cones 2	VXN	0.098
FAIM	6.2383e-56	2.10218	0.127	0.029	9.62944e-52	M-cones 2	FAIM	0.098
STK35	7.93081e-36	1.35146	0.161	0.063	1.2242e-31	M-cones 2	STK35	0.098
MAPT.1	8.74463e-28	0.852513	0.204	0.106	1.34982e-23	M-cones 2	MAPT	0.098
HOOK1.1	7.61176e-25	0.875729	0.212	0.114	1.17495e-20	M-cones 2	HOOK1	0.098
SLC24A4	4.58166e-46	1.77646	0.137	0.04	7.07226e-42	M-cones 2	SLC24A4	0.097
EDIL3	2.76135e-42	1.17664	0.156	0.059	4.26243e-38	M-cones 2	EDIL3	0.097
SFMBT2	7.32905e-40	1.54305	0.149	0.052	1.13131e-35	M-cones 2	SFMBT2	0.097
STMN1.1	7.05916e-29	1.09085	0.184	0.087	1.08965e-24	M-cones 2	STMN1	0.097
EML5.1	1.05495e-24	0.894322	0.208	0.111	1.62842e-20	M-cones 2	EML5	0.097
RTN3.1	5.9123e-14	0.359165	0.399	0.303	9.12622e-10	M-cones 2	RTN3	0.096
PPM1H.1	3.54989e-25	0.913444	0.202	0.106	5.47961e-21	M-cones 2	PPM1H	0.096
TIGAR	2.51188e-50	1.96524	0.13	0.034	3.87733e-46	M-cones 2	TIGAR	0.096
NABP2	1.32605e-32	1.26082	0.165	0.069	2.04689e-28	M-cones 2	NABP2	0.096
NRN1.1	3.49816e-28	0.957829	0.187	0.091	5.39975e-24	M-cones 2	NRN1	0.096
ATP1A3.1	3.5599e-22	0.372221	0.315	0.22	5.49506e-18	M-cones 2	ATP1A3	0.095
MCF2L	7.75893e-30	1.18508	0.169	0.075	1.19767e-25	M-cones 2	MCF2L	0.094
SEMA6D	3.21483e-49	1.87812	0.128	0.034	4.96242e-45	M-cones 2	SEMA6D	0.094
PRKACB.1	3.81451e-22	0.813813	0.215	0.121	5.88808e-18	M-cones 2	PRKACB	0.094
USP32.1	3.0003e-20	0.681244	0.239	0.145	4.63126e-16	M-cones 2	USP32	0.094
CAMK2N2	1.04742e-50	2.06959	0.122	0.029	1.6168e-46	M-cones 2	CAMK2N2	0.093
UBE2Q2	3.07197e-28	1.10268	0.173	0.08	4.7419e-24	M-cones 2	UBE2Q2	0.093
TMOD2	1.74273e-27	1.08972	0.175	0.082	2.69008e-23	M-cones 2	TMOD2	0.093
UCHL1.1	4.13912e-22	0.843563	0.209	0.116	6.38914e-18	M-cones 2	UCHL1	0.093
FNTA.1	1.74547e-19	0.747033	0.231	0.139	2.6943e-15	M-cones 2	FNTA	0.092
IFI27L2.1	4.01618e-22	0.875778	0.201	0.11	6.19938e-18	M-cones 2	IFI27L2	0.091
SNCB	2.63937e-33	1.36352	0.148	0.057	4.07414e-29	M-cones 2	SNCB	0.091
CYFIP2.1	4.02299e-24	0.979556	0.187	0.096	6.20989e-20	M-cones 2	CYFIP2	0.091
PTPRN.1	1.62538e-21	0.769863	0.212	0.121	2.50894e-17	M-cones 2	PTPRN	0.091
KIF1B.1	6.12875e-20	0.263833	0.367	0.276	9.46034e-16	M-cones 2	KIF1B	0.091
BZW2	2.50367e-27	1.12857	0.167	0.077	3.86467e-23	M-cones 2	BZW2	0.09
CNRIP1.1	1.28318e-20	0.760533	0.214	0.124	1.98072e-16	M-cones 2	CNRIP1	0.09
GDF11.1	2.0345e-19	0.705011	0.226	0.136	3.14045e-15	M-cones 2	GDF11	0.09
CNGA3	7.7268e-49	2.07778	0.116	0.027	1.19271e-44	M-cones 2	CNGA3	0.089
MEF2D	5.64763e-27	1.13247	0.166	0.077	8.71769e-23	M-cones 2	MEF2D	0.089
RP1L1	3.79741e-34	1.42709	0.144	0.055	5.86168e-30	M-cones 2	RP1L1	0.089
FRY	5.14963e-31	1.30544	0.154	0.065	7.94897e-27	M-cones 2	FRY	0.089
GDAP1.1	1.55941e-19	0.700542	0.222	0.133	2.40711e-15	M-cones 2	GDAP1	0.089
SETD3.1	4.73397e-20	0.79096	0.206	0.117	7.30736e-16	M-cones 2	SETD3	0.089
TAPT1	7.7907e-26	1.10925	0.164	0.076	1.20257e-21	M-cones 2	TAPT1	0.088
FAM135B	2.95272e-66	2.78354	0.103	0.015	4.55781e-62	M-cones 2	FAM135B	0.088
AGPAT3.1	1.03587e-19	0.732036	0.215	0.127	1.59897e-15	M-cones 2	AGPAT3	0.088
DYNLRB1	4.44171e-12	0.385296	0.361	0.273	6.85623e-08	M-cones 2	DYNLRB1	0.088
ATP6V1B2.1	3.84904e-17	0.689414	0.23	0.143	5.94137e-13	M-cones 2	ATP6V1B2	0.087
SYNJ1	1.40785e-26	1.13295	0.159	0.072	2.17316e-22	M-cones 2	SYNJ1	0.087
RCBTB1	1.7527e-26	1.09831	0.16	0.073	2.70547e-22	M-cones 2	RCBTB1	0.087
DENND5B.1	3.5855e-22	0.911591	0.185	0.098	5.53458e-18	M-cones 2	DENND5B	0.087
UBXN6.1	4.13053e-19	0.79984	0.209	0.122	6.37588e-15	M-cones 2	UBXN6	0.087
DPYSL4	1.24668e-34	1.4897	0.133	0.047	1.92438e-30	M-cones 2	DPYSL4	0.086
PRR16	3.00551e-56	2.43821	0.107	0.021	4.63931e-52	M-cones 2	PRR16	0.086
ZNF83.1	4.36095e-23	0.870077	0.182	0.096	6.73156e-19	M-cones 2	ZNF83	0.086
RNF11	1.27798e-16	0.663902	0.235	0.149	1.97269e-12	M-cones 2	RNF11	0.086
SUMO3.1	1.27706e-15	0.597153	0.246	0.16	1.97128e-11	M-cones 2	SUMO3	0.086
FRMPD2.1	1.44807e-23	0.919961	0.171	0.087	2.23524e-19	M-cones 2	FRMPD2	0.084
ANKH	1.35806e-32	1.43591	0.134	0.05	2.09629e-28	M-cones 2	ANKH	0.084
LRRC8B	4.11775e-27	1.20152	0.149	0.065	6.35615e-23	M-cones 2	LRRC8B	0.084
RRAGD	3.557e-31	1.41991	0.134	0.051	5.49059e-27	M-cones 2	RRAGD	0.083
AMN1.1	3.41401e-22	0.989165	0.167	0.084	5.26987e-18	M-cones 2	AMN1	0.083
RAB4A	1.90313e-27	1.25962	0.144	0.061	2.93767e-23	M-cones 2	RAB4A	0.083
PPA1	2.22698e-27	1.23908	0.145	0.062	3.43757e-23	M-cones 2	PPA1	0.083
RERE.1	1.97613e-14	0.41759	0.29	0.207	3.05036e-10	M-cones 2	RERE	0.083
PPM1J	3.03145e-53	2.51815	0.101	0.019	4.67934e-49	M-cones 2	PPM1J	0.082
KLC2.1	3.74277e-18	0.775516	0.195	0.113	5.77734e-14	M-cones 2	KLC2	0.082
NXPH4	1.32983e-26	1.2396	0.14	0.059	2.05273e-22	M-cones 2	NXPH4	0.081
PLA2G12A	8.67501e-21	0.928686	0.171	0.09	1.33908e-16	M-cones 2	PLA2G12A	0.081
B4GALT6	2.26407e-37	1.75117	0.115	0.034	3.49481e-33	M-cones 2	B4GALT6	0.081
MAP1LC3A	2.79758e-22	1.03355	0.159	0.078	4.31835e-18	M-cones 2	MAP1LC3A	0.081
INA.1	1.97582e-16	0.668279	0.211	0.13	3.04988e-12	M-cones 2	INA	0.081
ZBTB18	6.9859e-21	0.959187	0.167	0.087	1.07834e-16	M-cones 2	ZBTB18	0.08
GJD2	6.77681e-32	1.51561	0.124	0.044	1.04607e-27	M-cones 2	GJD2	0.08
PKIB.1	3.14217e-20	0.838242	0.175	0.095	4.85026e-16	M-cones 2	PKIB	0.08
GNB5.1	4.97144e-15	0.503018	0.246	0.166	7.67391e-11	M-cones 2	GNB5	0.08
SEZ6	2.15383e-26	1.20254	0.138	0.059	3.32465e-22	M-cones 2	SEZ6	0.079
LHX4	2.44423e-27	0.722031	0.16	0.081	3.77291e-23	M-cones 2	LHX4	0.079
WDR41	8.05168e-23	1.07386	0.151	0.072	1.24286e-18	M-cones 2	WDR41	0.079
GOT2	1.57773e-22	0.918586	0.16	0.081	2.43539e-18	M-cones 2	GOT2	0.079
KCNIP2	1.26658e-28	1.0667	0.136	0.058	1.95509e-24	M-cones 2	KCNIP2	0.078
HM13	9.60884e-21	0.881476	0.164	0.086	1.48322e-16	M-cones 2	HM13	0.078
VEZF1.1	1.82091e-12	0.336924	0.314	0.236	2.81076e-08	M-cones 2	VEZF1	0.078
FBXL17.1	2.06324e-17	0.82151	0.18	0.102	3.18481e-13	M-cones 2	FBXL17	0.078
RALGPS2.1	7.05705e-17	0.773674	0.186	0.108	1.08933e-12	M-cones 2	RALGPS2	0.078
AKT3.1	6.66465e-15	0.532261	0.229	0.152	1.02876e-10	M-cones 2	AKT3	0.077
RRAD	1.45136e-38	1.97228	0.105	0.028	2.24032e-34	M-cones 2	RRAD	0.077
TUBA4A	1.9171e-28	1.37465	0.124	0.047	2.95924e-24	M-cones 2	TUBA4A	0.077
NAPA.1	9.02484e-18	0.767364	0.18	0.103	1.39307e-13	M-cones 2	NAPA	0.077
BACH1.1	6.51811e-18	0.884965	0.167	0.091	1.00614e-13	M-cones 2	BACH1	0.076
PTAR1.1	1.04727e-14	0.670689	0.203	0.127	1.61656e-10	M-cones 2	PTAR1	0.076
ZBTB4.1	2.37698e-13	0.600342	0.22	0.144	3.66911e-09	M-cones 2	ZBTB4	0.076
PGRMC1.1	1.86403e-17	0.686301	0.191	0.115	2.87731e-13	M-cones 2	PGRMC1	0.076
BTBD3.1	5.03451e-17	0.693251	0.19	0.114	7.77127e-13	M-cones 2	BTBD3	0.076
BBS2.1	1.32747e-16	0.806384	0.18	0.104	2.04908e-12	M-cones 2	BBS2	0.076
PFKFB3	3.35103e-24	1.01621	0.142	0.066	5.17265e-20	M-cones 2	PFKFB3	0.076
TMEM38B	1.76401e-22	1.09873	0.142	0.066	2.72293e-18	M-cones 2	TMEM38B	0.076
DDHD2	6.97605e-22	1.04621	0.146	0.07	1.07682e-17	M-cones 2	DDHD2	0.076
LRIT1.1	7.56012e-17	0.587616	0.204	0.128	1.16698e-12	M-cones 2	LRIT1	0.076
SPECC1	1.10102e-38	1.93126	0.101	0.026	1.69953e-34	M-cones 2	SPECC1	0.075
ADAM19	5.41974e-24	1.18553	0.133	0.058	8.36592e-20	M-cones 2	ADAM19	0.075
RANBP9.1	3.97466e-18	0.853702	0.167	0.092	6.13528e-14	M-cones 2	RANBP9	0.075
GLCCI1.1	1.74019e-14	0.70095	0.197	0.122	2.68616e-10	M-cones 2	GLCCI1	0.075
DYM.1	1.08363e-13	0.566343	0.221	0.146	1.67269e-09	M-cones 2	DYM	0.075
MCF2L2	2.04691e-21	1.02473	0.145	0.07	3.15961e-17	M-cones 2	MCF2L2	0.075
CLASP2.1	1.57899e-14	0.334374	0.285	0.21	2.43733e-10	M-cones 2	CLASP2	0.075
PDE6D	2.0013e-28	1.41853	0.116	0.042	3.08921e-24	M-cones 2	PDE6D	0.074
SPAG16.1	2.41173e-17	0.843447	0.165	0.091	3.72274e-13	M-cones 2	SPAG16	0.074
ARL3.1	1.22104e-12	0.558867	0.224	0.15	1.88479e-08	M-cones 2	ARL3	0.074
SMIM13	1.89165e-26	1.3696	0.121	0.047	2.91996e-22	M-cones 2	SMIM13	0.074
NCOA2.1	1.65026e-15	0.574415	0.205	0.131	2.54734e-11	M-cones 2	NCOA2	0.074
PRDX2.1	2.65235e-09	0.324106	0.344	0.27	4.09416e-05	M-cones 2	PRDX2	0.074
SLC4A8	1.11691e-29	1.53262	0.111	0.038	1.72407e-25	M-cones 2	SLC4A8	0.073
ABCC5	2.58259e-24	1.26759	0.127	0.054	3.98648e-20	M-cones 2	ABCC5	0.073
IRS2	3.90661e-21	1.02681	0.14	0.067	6.03025e-17	M-cones 2	IRS2	0.073
VPS37A.1	1.20141e-17	0.856312	0.162	0.089	1.8545e-13	M-cones 2	VPS37A	0.073
LIMA1	2.0981e-33	1.73843	0.104	0.031	3.23863e-29	M-cones 2	LIMA1	0.073
SNX29	6.0125e-27	1.38879	0.118	0.045	9.28089e-23	M-cones 2	SNX29	0.073
AFF2.1	1.75158e-16	0.607706	0.189	0.116	2.70373e-12	M-cones 2	AFF2	0.073
SLTM.1	1.17498e-14	0.739071	0.185	0.112	1.8137e-10	M-cones 2	SLTM	0.073
AMFR	2.10812e-11	0.45141	0.248	0.176	3.25409e-07	M-cones 2	AMFR	0.072
FAM200B	1.46986e-17	0.915099	0.156	0.084	2.26887e-13	M-cones 2	FAM200B	0.072
EPB41L5.1	4.87784e-15	0.679402	0.185	0.113	7.52943e-11	M-cones 2	EPB41L5	0.072
LMO4	1.57831e-22	0.803039	0.142	0.07	2.43628e-18	M-cones 2	LMO4	0.072
LARP4.1	1.88281e-16	0.847492	0.16	0.089	2.90631e-12	M-cones 2	LARP4	0.071
SELENOW.1	5.07542e-11	0.448488	0.247	0.176	7.83442e-07	M-cones 2	SELENOW	0.071
MANEAL	1.20949e-19	0.952165	0.142	0.071	1.86698e-15	M-cones 2	MANEAL	0.071
RNF149	2.01181e-18	0.964234	0.144	0.073	3.10543e-14	M-cones 2	RNF149	0.071
BAG1	2.1361e-18	0.93551	0.147	0.076	3.29728e-14	M-cones 2	BAG1	0.071
ATCAY	1.58784e-17	0.89655	0.151	0.08	2.451e-13	M-cones 2	ATCAY	0.071
RAB3IP.1	1.74302e-14	0.730502	0.179	0.108	2.69053e-10	M-cones 2	RAB3IP	0.071
PRMT1.1	2.28715e-12	0.603547	0.208	0.137	3.53044e-08	M-cones 2	PRMT1	0.071
MEIS2.1	9.95611e-17	0.521292	0.192	0.122	1.53683e-12	M-cones 2	MEIS2	0.07
NEURL1.1	4.54609e-15	0.557755	0.195	0.125	7.01734e-11	M-cones 2	NEURL1	0.07
STAU1.1	4.01951e-13	0.674223	0.189	0.119	6.20452e-09	M-cones 2	STAU1	0.07
LGALSL	1.90719e-16	0.855553	0.154	0.084	2.94394e-12	M-cones 2	LGALSL	0.07
SAMD7.1	1.51794e-21	0.123265	0.289	0.219	2.34309e-17	M-cones 2	SAMD7	0.07
EYS.1	1.34349e-18	0.316925	0.239	0.169	2.07381e-14	M-cones 2	EYS	0.07
FAM20B	1.1901e-20	1.14047	0.127	0.058	1.83704e-16	M-cones 2	FAM20B	0.069
DTNBP1	7.88482e-20	1.00524	0.134	0.065	1.2171e-15	M-cones 2	DTNBP1	0.069
SMDT1.1	8.21544e-16	0.843096	0.16	0.091	1.26814e-11	M-cones 2	SMDT1	0.069
FGF11	1.25892e-15	0.835762	0.156	0.087	1.94327e-11	M-cones 2	FGF11	0.069
DEK	1.4295e-19	1.09946	0.129	0.061	2.20658e-15	M-cones 2	DEK	0.068
CLIP3	8.77435e-13	0.44603	0.224	0.156	1.35441e-08	M-cones 2	CLIP3	0.068
SUZ12.1	1.20771e-12	0.661527	0.189	0.121	1.86422e-08	M-cones 2	SUZ12	0.068
NDUFA3.1	1.96908e-13	0.72853	0.175	0.107	3.03947e-09	M-cones 2	NDUFA3	0.068
PPP3R1.1	5.19694e-12	0.524725	0.207	0.139	8.02199e-08	M-cones 2	PPP3R1	0.068
RAP1GDS1	1.07634e-17	0.951792	0.138	0.071	1.66144e-13	M-cones 2	RAP1GDS1	0.067
TMEM54	1.37703e-24	1.3876	0.108	0.041	2.12558e-20	M-cones 2	TMEM54	0.067
CABP4	4.40077e-21	1.20366	0.118	0.051	6.79302e-17	M-cones 2	CABP4	0.067
PRNP.1	1.91624e-13	0.204017	0.32	0.253	2.95791e-09	M-cones 2	PRNP	0.067
DPY19L1.1	3.73103e-11	0.371876	0.249	0.182	5.75922e-07	M-cones 2	DPY19L1	0.067
SALL2	2.24913e-15	0.84594	0.151	0.084	3.47176e-11	M-cones 2	SALL2	0.067
CACNB2.1	8.67749e-13	0.665748	0.177	0.11	1.33946e-08	M-cones 2	CACNB2	0.067
PABPC4	4.74678e-23	1.33126	0.111	0.045	7.32713e-19	M-cones 2	PABPC4	0.066
IDH3A	1.58082e-21	1.18823	0.116	0.05	2.44015e-17	M-cones 2	IDH3A	0.066
MREG.1	1.83596e-14	0.686685	0.167	0.101	2.83399e-10	M-cones 2	MREG	0.066
BSCL2.1	8.85402e-12	0.581713	0.191	0.125	1.36671e-07	M-cones 2	BSCL2	0.066
RNF150.1	2.8692e-12	0.682753	0.179	0.113	4.4289e-08	M-cones 2	RNF150	0.066
STK24	7.86831e-21	1.00677	0.12	0.055	1.21455e-16	M-cones 2	STK24	0.065
IQGAP2	9.35435e-21	1.25021	0.115	0.05	1.44394e-16	M-cones 2	IQGAP2	0.065
POM121	6.47539e-17	0.98776	0.134	0.069	9.99542e-13	M-cones 2	POM121	0.065
TLN2	6.30313e-16	0.893561	0.136	0.072	9.72951e-12	M-cones 2	TLN2	0.064
MATK	4.16821e-21	1.19313	0.112	0.048	6.43405e-17	M-cones 2	MATK	0.064
BICDL1	2.85797e-18	1.01587	0.125	0.061	4.41157e-14	M-cones 2	BICDL1	0.064
FRMD4B	6.03337e-18	1.06013	0.123	0.059	9.3131e-14	M-cones 2	FRMD4B	0.064
BIN1.1	1.85681e-11	0.609739	0.184	0.12	2.86617e-07	M-cones 2	BIN1	0.064
CCDC14.1	9.64178e-11	0.52973	0.2	0.136	1.48831e-06	M-cones 2	CCDC14	0.064
SLC12A6	2.1318e-15	0.863434	0.138	0.075	3.29064e-11	M-cones 2	SLC12A6	0.063
MLST8	2.51486e-17	1.02341	0.123	0.06	3.88195e-13	M-cones 2	MLST8	0.063
NFIL3	8.7151e-16	0.948877	0.132	0.069	1.34526e-11	M-cones 2	NFIL3	0.063
SERBP1.1	2.14519e-12	0.715544	0.161	0.098	3.31131e-08	M-cones 2	SERBP1	0.063
B4GAT1	5.62869e-14	0.824143	0.145	0.082	8.68845e-10	M-cones 2	B4GAT1	0.063
HK1.1	1.28277e-11	0.600256	0.179	0.116	1.98008e-07	M-cones 2	HK1	0.063
CDKL5.1	3.70846e-12	0.629937	0.168	0.106	5.72438e-08	M-cones 2	CDKL5	0.062
CYCS	5.25636e-16	0.965427	0.127	0.065	8.11372e-12	M-cones 2	CYCS	0.062
COPG2	9.03781e-14	0.816319	0.145	0.083	1.39508e-09	M-cones 2	COPG2	0.062
USP2.1	2.08494e-11	0.596249	0.177	0.115	3.21831e-07	M-cones 2	USP2	0.062
SLC23A2.1	1.4165e-10	0.248333	0.284	0.222	2.18651e-06	M-cones 2	SLC23A2	0.062
SERPINF1	1.33202e-23	-0.498165	0.132	0.071	2.0561e-19	M-cones 2	SERPINF1	0.061
KIFAP3	7.10481e-14	0.854495	0.137	0.076	1.0967e-09	M-cones 2	KIFAP3	0.061
DUSP5	5.19446e-22	1.39267	0.1	0.039	8.01817e-18	M-cones 2	DUSP5	0.061
FJX1	1.46885e-19	1.17495	0.108	0.047	2.26732e-15	M-cones 2	FJX1	0.061
MGST3	4.27005e-15	0.918073	0.128	0.067	6.59125e-11	M-cones 2	MGST3	0.061
TERF2IP.1	9.51698e-11	0.406404	0.218	0.157	1.46904e-06	M-cones 2	TERF2IP	0.061
MAP3K13.1	1.89521e-10	0.538887	0.186	0.125	2.92545e-06	M-cones 2	MAP3K13	0.061
PDK1.1	3.14545e-10	0.563141	0.187	0.126	4.85531e-06	M-cones 2	PDK1	0.061
YWHAZ	2.52754e-09	0.49091	0.206	0.145	3.90151e-05	M-cones 2	YWHAZ	0.061
FAF1	4.1231e-14	0.884556	0.131	0.071	6.36442e-10	M-cones 2	FAF1	0.06
ZNF326.1	3.06193e-11	0.62307	0.164	0.104	4.7264e-07	M-cones 2	ZNF326	0.06
ORMDL1.1	8.57502e-12	0.690343	0.154	0.094	1.32364e-07	M-cones 2	ORMDL1	0.06
SPTAN1.1	9.36758e-11	0.273893	0.262	0.202	1.44598e-06	M-cones 2	SPTAN1	0.06
PTPN13.1	4.95051e-10	0.361943	0.227	0.167	7.64161e-06	M-cones 2	PTPN13	0.06
MARK1	5.49456e-13	0.821109	0.137	0.078	8.4814e-09	M-cones 2	MARK1	0.059
DHRS3	4.27712e-24	1.05972	0.101	0.042	6.60216e-20	M-cones 2	DHRS3	0.059
MARCH8	6.70578e-20	1.28266	0.101	0.042	1.0351e-15	M-cones 2	MARCH8	0.059
IER3IP1	7.42396e-17	1.00342	0.115	0.056	1.14596e-12	M-cones 2	IER3IP1	0.059
CUEDC1	2.33535e-16	1.02915	0.116	0.057	3.60485e-12	M-cones 2	CUEDC1	0.059
MCC	6.18423e-16	0.882129	0.123	0.064	9.54598e-12	M-cones 2	MCC	0.059
BICRAL.1	1.53697e-11	0.645203	0.157	0.098	2.37247e-07	M-cones 2	BICRAL	0.059
FAM168A.1	1.91298e-08	0.34415	0.25	0.191	0.000295288	M-cones 2	FAM168A	0.059
CD47.1	2.14569e-10	0.418512	0.2	0.142	3.31209e-06	M-cones 2	CD47	0.058
INSR	1.28725e-17	1.14994	0.107	0.049	1.98701e-13	M-cones 2	INSR	0.058
PCDH10	3.51004e-17	1.11415	0.108	0.05	5.41809e-13	M-cones 2	PCDH10	0.058
EIF4G3.1	7.43398e-12	0.633594	0.158	0.1	1.14751e-07	M-cones 2	EIF4G3	0.058
MALT1.1	5.10473e-11	0.680263	0.156	0.098	7.87966e-07	M-cones 2	MALT1	0.058
PIGS.1	5.88081e-11	0.662163	0.155	0.097	9.07761e-07	M-cones 2	PIGS	0.058
COBLL1.1	9.24081e-11	0.335814	0.222	0.164	1.42641e-06	M-cones 2	COBLL1	0.058
GRAMD1B.1	9.79853e-11	0.461329	0.189	0.131	1.5125e-06	M-cones 2	GRAMD1B	0.058
PIAS1.1	7.47565e-09	0.514647	0.193	0.135	0.000115394	M-cones 2	PIAS1	0.058
LIN7C.1	1.0652e-08	0.52825	0.194	0.136	0.000164424	M-cones 2	LIN7C	0.058
SCRN1.1	1.20578e-07	0.376499	0.231	0.174	0.00186124	M-cones 2	SCRN1	0.057
IDE	4.10913e-19	1.19757	0.1	0.043	6.34286e-15	M-cones 2	IDE	0.057
ESRRG	1.72221e-13	0.799471	0.129	0.072	2.6584e-09	M-cones 2	ESRRG	0.057
USP33.1	4.14207e-10	0.636704	0.161	0.104	6.39369e-06	M-cones 2	USP33	0.057
TRIM37	9.89503e-16	1.06827	0.109	0.052	1.5274e-11	M-cones 2	TRIM37	0.057
PPP3CC	2.77099e-17	1.10782	0.104	0.047	4.2773e-13	M-cones 2	PPP3CC	0.057
TTC19	1.48686e-11	0.739799	0.145	0.088	2.29512e-07	M-cones 2	TTC19	0.057
PSD3	3.75825e-11	0.701103	0.148	0.091	5.80124e-07	M-cones 2	PSD3	0.057
HSPA8.1	1.05095e-07	0.412991	0.22	0.163	0.00162225	M-cones 2	HSPA8	0.057
CASZ1.1	2.08643e-15	0.1228	0.287	0.23	3.22062e-11	M-cones 2	CASZ1	0.057
KLHL7	1.91817e-12	0.799933	0.137	0.081	2.96089e-08	M-cones 2	KLHL7	0.056
NDUFB5	8.88939e-12	0.761499	0.135	0.079	1.37217e-07	M-cones 2	NDUFB5	0.056
KIAA0895	1.14308e-11	0.710185	0.14	0.084	1.76446e-07	M-cones 2	KIAA0895	0.056
TTC8.1	4.04647e-10	0.590526	0.162	0.106	6.24613e-06	M-cones 2	TTC8	0.056
NDUFA5.1	8.76156e-10	0.597794	0.163	0.107	1.35244e-05	M-cones 2	NDUFA5	0.056
MAOA	2.84818e-16	1.04757	0.106	0.05	4.39646e-12	M-cones 2	MAOA	0.056
COX8A	8.18333e-14	0.925198	0.119	0.063	1.26318e-09	M-cones 2	COX8A	0.056
NRG1.1	2.63469e-11	0.594623	0.151	0.095	4.0669e-07	M-cones 2	NRG1	0.056
ICK.1	5.90117e-10	0.647449	0.155	0.099	9.10905e-06	M-cones 2	ICK	0.056
PRPF8.1	2.93485e-07	0.372315	0.227	0.171	0.00453024	M-cones 2	PRPF8	0.056
KCNH6	1.80939e-12	0.746808	0.131	0.076	2.79298e-08	M-cones 2	KCNH6	0.055
RASGEF1B	1.4015e-15	0.961213	0.109	0.054	2.16336e-11	M-cones 2	RASGEF1B	0.055
C1GALT1	6.82819e-16	1.10902	0.103	0.048	1.054e-11	M-cones 2	C1GALT1	0.055
ARAP1	1.1728e-12	0.869497	0.123	0.068	1.81034e-08	M-cones 2	ARAP1	0.055
HERC3.1	4.70438e-11	0.685581	0.141	0.086	7.26168e-07	M-cones 2	HERC3	0.055
TXNL1.1	2.10819e-10	0.659303	0.149	0.094	3.2542e-06	M-cones 2	TXNL1	0.055
SLC25A11	3.10351e-10	0.689016	0.147	0.092	4.79057e-06	M-cones 2	SLC25A11	0.055
RNF7	4.75368e-10	0.648326	0.152	0.097	7.33779e-06	M-cones 2	RNF7	0.055
KLC1.1	1.6585e-09	0.500285	0.173	0.118	2.56007e-05	M-cones 2	KLC1	0.055
ANKRD12.1	8.74186e-10	0.522766	0.172	0.117	1.34939e-05	M-cones 2	ANKRD12	0.055
MFAP3L.1	5.24076e-13	0.441496	0.163	0.109	8.08964e-09	M-cones 2	MFAP3L	0.054
CARM1	1.25991e-16	1.10339	0.105	0.051	1.9448e-12	M-cones 2	CARM1	0.054
PDZD2	8.65254e-14	0.961723	0.112	0.058	1.33561e-09	M-cones 2	PDZD2	0.054
PRICKLE2	3.58436e-12	0.817669	0.123	0.069	5.53282e-08	M-cones 2	PRICKLE2	0.054
ARL4D.1	3.84198e-11	0.642005	0.143	0.089	5.93049e-07	M-cones 2	ARL4D	0.054
TRIM33.1	1.39969e-10	0.61189	0.149	0.095	2.16056e-06	M-cones 2	TRIM33	0.054
PLEKHA5.1	6.09189e-10	0.604065	0.15	0.096	9.40344e-06	M-cones 2	PLEKHA5	0.054
PLCD4.1	8.89208e-10	0.592363	0.153	0.099	1.37258e-05	M-cones 2	PLCD4	0.054
GTF3C1	3.56827e-11	0.728036	0.131	0.078	5.50798e-07	M-cones 2	GTF3C1	0.053
CDS2.1	1.58637e-09	0.597296	0.153	0.1	2.44871e-05	M-cones 2	CDS2	0.053
NECTIN1.1	3.36348e-09	0.348979	0.204	0.151	5.19187e-05	M-cones 2	NECTIN1	0.053
PAFAH1B1	1.62356e-06	0.327404	0.24	0.187	0.0250613	M-cones 2	PAFAH1B1	0.053
HS6ST1	4.95367e-11	0.754744	0.126	0.074	7.64649e-07	M-cones 2	HS6ST1	0.052
DEPRECATED-ENSG00000220205	1.46078e-12	0.871022	0.119	0.067	2.25485e-08	M-cones 2	DEPRECATED-ENSG00000220205	0.052
KLF12.1	1.6294e-09	0.591297	0.148	0.096	2.51514e-05	M-cones 2	KLF12	0.052
SCP2	2.40924e-09	0.600431	0.15	0.098	3.71891e-05	M-cones 2	SCP2	0.052
EPB41.1	1.5489e-08	0.348442	0.206	0.154	0.000239088	M-cones 2	EPB41	0.052
CGGBP1	1.83883e-06	0.369844	0.218	0.166	0.0283842	M-cones 2	CGGBP1	0.052
WDR31.1	2.3004e-10	0.613897	0.138	0.087	3.55089e-06	M-cones 2	WDR31	0.051
RTN4RL1	7.43906e-14	1.00977	0.101	0.05	1.14829e-09	M-cones 2	RTN4RL1	0.051
DOC2B.1	1.22588e-10	0.44374	0.165	0.114	1.89227e-06	M-cones 2	DOC2B	0.051
ATP5F1B	1.63916e-10	0.700806	0.131	0.08	2.53021e-06	M-cones 2	ATP5F1B	0.051
GBA2	2.16187e-10	0.739642	0.128	0.077	3.33706e-06	M-cones 2	GBA2	0.051
SPECC1L	6.27428e-10	0.719767	0.134	0.083	9.68498e-06	M-cones 2	SPECC1L	0.051
MARCH9.1	2.21583e-08	0.583546	0.153	0.102	0.000342035	M-cones 2	MARCH9	0.051
FAM222A.1	3.8576e-08	0.397951	0.187	0.136	0.00059546	M-cones 2	FAM222A	0.051
SSX2IP	2.37545e-07	0.48263	0.173	0.122	0.00366675	M-cones 2	SSX2IP	0.051
RAB14.1	6.31839e-08	0.392702	0.191	0.141	0.000975307	M-cones 2	RAB14	0.05
UBAP1L	7.80364e-12	0.812824	0.113	0.063	1.20457e-07	M-cones 2	UBAP1L	0.05
THOC7	7.6201e-11	0.814501	0.116	0.066	1.17624e-06	M-cones 2	THOC7	0.05
CDK16	3.30932e-07	0.474786	0.173	0.123	0.00510827	M-cones 2	CDK16	0.05
CYC1	1.46817e-08	0.638035	0.14	0.091	0.000226626	M-cones 2	CYC1	0.049
STAU2.1	9.92241e-07	0.391902	0.195	0.146	0.0153162	M-cones 2	STAU2	0.049
GATAD2A	3.91933e-12	0.886517	0.112	0.063	6.04988e-08	M-cones 2	GATAD2A	0.049
GORASP2	8.86701e-10	0.628458	0.133	0.084	1.36871e-05	M-cones 2	GORASP2	0.049
BICD1	4.70655e-09	0.694041	0.129	0.08	7.26502e-05	M-cones 2	BICD1	0.049
CAB39	5.69296e-09	0.642723	0.133	0.084	8.78766e-05	M-cones 2	CAB39	0.049
AMPH	3.51434e-10	0.765202	0.118	0.069	5.42473e-06	M-cones 2	AMPH	0.049
TMX4.1	8.42673e-08	0.553677	0.149	0.1	0.00130075	M-cones 2	TMX4	0.049
BBS4	7.16859e-11	0.808474	0.112	0.064	1.10654e-06	M-cones 2	BBS4	0.048
RHBDD2	2.55638e-07	0.451049	0.165	0.117	0.00394603	M-cones 2	RHBDD2	0.048
ATP6V1G1.1	5.9172e-07	0.501206	0.162	0.114	0.0091338	M-cones 2	ATP6V1G1	0.048
DIXDC1	7.9346e-10	0.758088	0.118	0.07	1.22478e-05	M-cones 2	DIXDC1	0.048
DOT1L.1	9.23079e-07	0.456868	0.176	0.128	0.0142486	M-cones 2	DOT1L	0.048
RNF6	7.52696e-11	0.854548	0.109	0.062	1.16186e-06	M-cones 2	RNF6	0.047
SGK3	1.12621e-08	0.631407	0.129	0.082	0.000173842	M-cones 2	SGK3	0.047
DAAM1.1	1.2998e-08	0.482002	0.152	0.105	0.000200637	M-cones 2	DAAM1	0.047
MLLT11.1	3.66518e-07	0.509439	0.152	0.105	0.00565758	M-cones 2	MLLT11	0.047
ATP6V1F.1	1.51531e-07	0.545915	0.148	0.101	0.00233903	M-cones 2	ATP6V1F	0.047
YIF1B	9.89726e-11	0.885427	0.101	0.055	1.52774e-06	M-cones 2	YIF1B	0.046
COX14	1.22625e-10	0.820457	0.106	0.06	1.89284e-06	M-cones 2	COX14	0.046
NDUFB3	1.5805e-10	0.832631	0.105	0.059	2.43967e-06	M-cones 2	NDUFB3	0.046
ZNF32	6.90476e-10	0.784431	0.109	0.063	1.06582e-05	M-cones 2	ZNF32	0.046
CNNM4	5.55681e-09	0.641539	0.122	0.076	8.57749e-05	M-cones 2	CNNM4	0.046
KIAA1549	6.77194e-09	0.70608	0.118	0.072	0.000104532	M-cones 2	KIAA1549	0.046
NPTN.1	6.88962e-07	0.397179	0.169	0.124	0.0106348	M-cones 2	NPTN	0.045
CUL1.1	7.67069e-07	0.412246	0.166	0.121	0.0118405	M-cones 2	CUL1	0.045
ABCG1	1.12932e-10	0.841476	0.101	0.056	1.74322e-06	M-cones 2	ABCG1	0.045
STX12	1.73764e-10	0.831221	0.1	0.055	2.68222e-06	M-cones 2	STX12	0.045
NCKAP5	1.38877e-10	0.762007	0.105	0.06	2.1437e-06	M-cones 2	NCKAP5	0.045
UBE2D3.1	7.97168e-08	0.473071	0.151	0.106	0.00123051	M-cones 2	UBE2D3	0.045
STRBP.1	4.50462e-07	0.44553	0.158	0.113	0.00695333	M-cones 2	STRBP	0.045
CLCN3.1	1.31897e-07	0.266258	0.215	0.17	0.00203595	M-cones 2	CLCN3	0.045
MAP1LC3B.1	3.45851e-07	0.504111	0.146	0.101	0.00533856	M-cones 2	MAP1LC3B	0.045
AP2A2.1	3.59136e-07	0.514173	0.142	0.097	0.00554363	M-cones 2	AP2A2	0.045
TMEM251	8.0152e-10	0.842572	0.101	0.057	1.23723e-05	M-cones 2	TMEM251	0.044
ZSWIM5	7.54588e-10	0.832631	0.103	0.059	1.16478e-05	M-cones 2	ZSWIM5	0.044
GLO1	5.98874e-09	0.771929	0.107	0.063	9.24422e-05	M-cones 2	GLO1	0.044
DRAP1	1.13233e-08	0.654042	0.118	0.074	0.000174787	M-cones 2	DRAP1	0.044
VPS36.1	4.20562e-08	0.426482	0.156	0.112	0.00064918	M-cones 2	VPS36	0.044
ACSL3.1	1.28199e-08	0.204495	0.205	0.161	0.000197889	M-cones 2	ACSL3	0.044
AP2M1	1.20374e-08	0.649448	0.117	0.074	0.000185809	M-cones 2	AP2M1	0.043
MAPRE2.1	2.47715e-08	0.249754	0.191	0.148	0.000382373	M-cones 2	MAPRE2	0.043
PLEKHA6	3.61533e-09	0.735059	0.106	0.063	5.58063e-05	M-cones 2	PLEKHA6	0.043
GSTM3	1.00521e-08	0.753035	0.105	0.062	0.000155164	M-cones 2	GSTM3	0.043
SGTA	1.49123e-08	0.691009	0.11	0.067	0.000230186	M-cones 2	SGTA	0.043
UBL3.1	1.18535e-06	0.426096	0.156	0.113	0.018297	M-cones 2	UBL3	0.043
TULP4.1	1.09879e-06	0.499129	0.142	0.099	0.0169609	M-cones 2	TULP4	0.043
PLCD3.1	1.52184e-06	0.496236	0.142	0.099	0.0234911	M-cones 2	PLCD3	0.043
C15orf61	5.16635e-09	0.750964	0.101	0.059	7.97477e-05	M-cones 2	C15orf61	0.042
HAGH	6.12826e-09	0.747564	0.101	0.059	9.45958e-05	M-cones 2	HAGH	0.042
HLTF.1	2.05121e-06	0.521004	0.136	0.094	0.0316625	M-cones 2	HLTF	0.042
TOMM70	1.14733e-07	0.591171	0.12	0.078	0.00177101	M-cones 2	TOMM70	0.042
SOD2	2.06615e-07	0.591853	0.12	0.078	0.00318931	M-cones 2	SOD2	0.042
CDC34	7.15393e-07	0.591588	0.127	0.085	0.0110428	M-cones 2	CDC34	0.042
PPDPF	2.15657e-06	0.474386	0.144	0.102	0.0332888	M-cones 2	PPDPF	0.042
MAPK8IP1	2.36166e-07	0.559847	0.122	0.081	0.00364545	M-cones 2	MAPK8IP1	0.041
ATP5F1A	5.03925e-07	0.633507	0.114	0.074	0.00777859	M-cones 2	ATP5F1A	0.04
KDM4C.1	1.56812e-06	0.49378	0.131	0.091	0.0242055	M-cones 2	KDM4C	0.04
TMEM14A	1.85651e-07	0.686658	0.105	0.065	0.0028657	M-cones 2	TMEM14A	0.04
UBA52.1	2.72527e-07	0.356485	0.157	0.117	0.00420673	M-cones 2	UBA52	0.04
GNAZ.1	1.4003e-07	0.400013	0.137	0.098	0.00216151	M-cones 2	GNAZ	0.039
ARFGEF1	1.59062e-07	0.586137	0.111	0.072	0.00245528	M-cones 2	ARFGEF1	0.039
TFRC.1	5.8948e-07	0.442732	0.131	0.092	0.00909921	M-cones 2	TFRC	0.039
C18orf32	6.66891e-07	0.633507	0.112	0.073	0.0102941	M-cones 2	C18orf32	0.039
GSK3A	2.32251e-06	0.471845	0.132	0.093	0.0358503	M-cones 2	GSK3A	0.039
WBP2	3.04644e-06	0.529612	0.122	0.083	0.0470249	M-cones 2	WBP2	0.039
GABBR2.1	2.9928e-08	0.237916	0.156	0.118	0.000461969	M-cones 2	GABBR2	0.038
ANKS1A	3.08782e-07	0.588803	0.11	0.072	0.00476636	M-cones 2	ANKS1A	0.038
BBS7.1	1.12693e-06	0.436911	0.129	0.091	0.0173953	M-cones 2	BBS7	0.038
NDUFS1	8.99185e-07	0.522752	0.119	0.081	0.0138798	M-cones 2	NDUFS1	0.038
L1CAM.1	2.04458e-06	0.316168	0.155	0.117	0.0315602	M-cones 2	L1CAM	0.038
WRNIP1	2.50112e-06	0.621488	0.107	0.07	0.0386073	M-cones 2	WRNIP1	0.037
DNAJB4	2.93505e-06	0.615496	0.1	0.065	0.0453054	M-cones 2	DNAJB4	0.035
GLCE	5.91573e-07	0.555389	0.103	0.068	0.00913152	M-cones 2	GLCE	0.035
RTN1	6.56992e-07	0.403106	0.114	0.08	0.0101413	M-cones 2	RTN1	0.034
HMGN1.1	1.74017e-14	-0.108849	0.299	0.269	2.68612e-10	M-cones 2	HMGN1	0.03
NEUROD4.1	1.69878e-06	-0.247508	0.115	0.11	0.0262223	M-cones 2	NEUROD4	0.005
CRMP1.1	7.99491e-08	-0.209665	0.176	0.173	0.00123409	M-cones 2	CRMP1	0.003
NRL.2	0	2.78191	0.971	0.276	0	Mature rods	NRL	0.695
GNAT1.2	0	2.66465	0.925	0.244	0	Mature rods	GNAT1	0.681
GNGT1.2	0	2.74825	0.869	0.207	0	Mature rods	GNGT1	0.662
ROM1.2	0	2.34337	0.909	0.281	0	Mature rods	ROM1	0.628
PDE6G.2	0	2.79866	0.798	0.196	0	Mature rods	PDE6G	0.602
PDE6A.2	0	2.33765	0.726	0.178	0	Mature rods	PDE6A	0.548
RASSF2.2	0	2.50515	0.673	0.152	0	Mature rods	RASSF2	0.521
RBP3.2	0	1.96876	0.819	0.309	0	Mature rods	RBP3	0.51
GNB1.2	0	2.37201	0.68	0.183	0	Mature rods	GNB1	0.497
RHO.2	0	2.28371	0.748	0.251	0	Mature rods	RHO	0.497
AIPL1.2	0	1.95369	0.78	0.291	0	Mature rods	AIPL1	0.489
PRPH2.1	0	1.6262	0.892	0.403	0	Mature rods	PRPH2	0.489
SAG.2	0	2.25883	0.65	0.165	0	Mature rods	SAG	0.485
OSBP2.2	0	2.18477	0.646	0.182	0	Mature rods	OSBP2	0.464
RCVRN.2	0	1.54456	0.994	0.543	0	Mature rods	RCVRN	0.451
PDE6B.2	0	1.67417	0.659	0.218	0	Mature rods	PDE6B	0.441
CADM1.2	0	1.30042	0.836	0.404	0	Mature rods	CADM1	0.432
IMPG2.2	0	1.53533	0.742	0.317	0	Mature rods	IMPG2	0.425
CPE.2	0	1.82562	0.953	0.529	0	Mature rods	CPE	0.424
ALDOC.2	0	1.42376	0.793	0.375	0	Mature rods	ALDOC	0.418
UNC119.2	0	1.25877	0.879	0.462	0	Mature rods	UNC119	0.417
ABCA4.1	0	1.44955	0.771	0.366	0	Mature rods	ABCA4	0.405
CABP5.2	2.23864e-308	1.47139	0.622	0.219	3.45557e-304	Mature rods	CABP5	0.403
REEP6.2	0	2.26823	0.503	0.117	0	Mature rods	REEP6	0.386
CDHR1.2	2.68315e-297	1.45608	0.687	0.305	4.1417e-293	Mature rods	CDHR1	0.382
PROM1.2	4.92748e-274	0.963244	0.87	0.504	7.60606e-270	Mature rods	PROM1	0.366
CLUL1.2	0	2.89027	0.423	0.068	0	Mature rods	CLUL1	0.355
EPB41L2.2	6.70397e-233	1.51367	0.547	0.211	1.03483e-228	Mature rods	EPB41L2	0.336
CRX.2	1.41675e-220	0.70365	0.872	0.538	2.18689e-216	Mature rods	CRX	0.334
KCNV2.2	7.38083e-207	0.632117	0.789	0.457	1.1393e-202	Mature rods	KCNV2	0.332
LAPTM4B.2	1.26123e-222	1.06436	0.758	0.427	1.94683e-218	Mature rods	LAPTM4B	0.331
SPTBN1.2	9.45208e-276	1.95825	0.472	0.141	1.45902e-271	Mature rods	SPTBN1	0.331
TLCD3B.2	2.41815e-182	0.887717	0.673	0.35	3.73265e-178	Mature rods	TLCD3B	0.323
KCNB1.2	7.60663e-197	1.25236	0.6	0.285	1.17416e-192	Mature rods	KCNB1	0.315
ENO2.2	2.51962e-216	0.92382	0.83	0.516	3.88928e-212	Mature rods	ENO2	0.314
SYNE2.2	1.11851e-217	1.33947	0.605	0.293	1.72652e-213	Mature rods	SYNE2	0.312
IMPG1.2	6.20528e-187	1.36952	0.519	0.215	9.57847e-183	Mature rods	IMPG1	0.304
PCBP4.2	9.51606e-163	0.930239	0.701	0.404	1.4689e-158	Mature rods	PCBP4	0.297
FSTL5.2	1.9693e-168	1.16839	0.597	0.307	3.03981e-164	Mature rods	FSTL5	0.29
ZNF385A.2	4.4647e-149	0.903278	0.677	0.388	6.8917e-145	Mature rods	ZNF385A	0.289
PLEKHB1.2	7.77214e-158	1.23868	0.514	0.233	1.19971e-153	Mature rods	PLEKHB1	0.281
ABCA7.2	1.29557e-212	1.83352	0.41	0.129	1.99985e-208	Mature rods	ABCA7	0.281
PDE4DIP.2	1.46425e-194	1.67568	0.418	0.137	2.26022e-190	Mature rods	PDE4DIP	0.281
CADM2.2	8.79412e-144	1.11366	0.548	0.277	1.35746e-139	Mature rods	CADM2	0.271
HMGN1.2	1.91353e-142	1.11902	0.512	0.241	2.95373e-138	Mature rods	HMGN1	0.271
TRAK1.2	4.4477e-188	1.61696	0.427	0.157	6.86547e-184	Mature rods	TRAK1	0.27
WDTC1.2	1.91914e-183	1.57161	0.433	0.163	2.96238e-179	Mature rods	WDTC1	0.27
SNAP25.2	1.05803e-145	1.10251	0.564	0.294	1.63318e-141	Mature rods	SNAP25	0.27
HTRA1.2	5.9418e-173	1.56716	0.418	0.152	9.17177e-169	Mature rods	HTRA1	0.266
GNB3.2	6.94451e-125	0.553833	0.63	0.373	1.07195e-120	Mature rods	GNB3	0.257
ADCY1.2	1.15148e-136	1.15359	0.511	0.255	1.77743e-132	Mature rods	ADCY1	0.256
CLIC4.1	1.18409e-144	1.3297	0.445	0.191	1.82776e-140	Mature rods	CLIC4	0.254
CITED2.2	4.07453e-209	2.1605	0.336	0.083	6.28944e-205	Mature rods	CITED2	0.253
GPR160.2	5.15284e-147	1.16853	0.426	0.174	7.95393e-143	Mature rods	GPR160	0.252
SAMD7.2	1.00467e-134	1.2222	0.448	0.196	1.55081e-130	Mature rods	SAMD7	0.252
MT-ND2.2	3.79895e-150	0.758769	0.844	0.593	5.86406e-146	Mature rods	MT-ND2	0.251
ATP1A3.2	9.28742e-154	1.38128	0.447	0.199	1.43361e-149	Mature rods	ATP1A3	0.248
RS1.2	1.48408e-117	0.945771	0.495	0.248	2.29083e-113	Mature rods	RS1	0.247
PDC.2	5.28677e-110	0.814424	0.55	0.304	8.16065e-106	Mature rods	PDC	0.246
MMP2.2	2.69155e-149	1.44144	0.426	0.18	4.15467e-145	Mature rods	MMP2	0.246
MXRA7.1	3.31707e-129	0.978191	0.587	0.344	5.12024e-125	Mature rods	MXRA7	0.243
CCKBR	3.85222e-233	2.63896	0.295	0.053	5.94628e-229	Mature rods	CCKBR	0.242
MAP1B.2	1.69224e-99	0.674034	0.695	0.459	2.61214e-95	Mature rods	MAP1B	0.236
SEMA3F.2	4.37172e-140	1.44169	0.392	0.158	6.74819e-136	Mature rods	SEMA3F	0.234
TDRD7.2	1.81283e-117	1.13897	0.409	0.18	2.79829e-113	Mature rods	TDRD7	0.229
GET1.2	4.68081e-100	0.938618	0.507	0.279	7.2253e-96	Mature rods	GET1	0.228
NR2E3.2	2.71463e-139	0.797616	0.392	0.172	4.1903e-135	Mature rods	NR2E3	0.22
SV2B.2	7.24742e-120	1.25087	0.41	0.192	1.11871e-115	Mature rods	SV2B	0.218
RDH12.2	1.26446e-154	1.86698	0.306	0.089	1.95181e-150	Mature rods	RDH12	0.217
HSP90AA1.1	9.56684e-106	1.08594	0.446	0.229	1.47674e-101	Mature rods	HSP90AA1	0.217
YBX3.2	1.30977e-150	1.83002	0.306	0.092	2.02177e-146	Mature rods	YBX3	0.214
MT-CYB.2	1.25123e-91	0.553173	0.79	0.579	1.93141e-87	Mature rods	MT-CYB	0.211
NEUROD1.2	2.93021e-116	1.35887	0.365	0.154	4.52307e-112	Mature rods	NEUROD1	0.211
SYP.2	1.4176e-83	0.85179	0.504	0.294	2.1882e-79	Mature rods	SYP	0.21
CKB.2	4.40839e-76	0.584935	0.664	0.456	6.80479e-72	Mature rods	CKB	0.208
GSTP1.2	6.10509e-116	1.3922	0.355	0.148	9.42382e-112	Mature rods	GSTP1	0.207
VTN.2	1.33271e-98	0.608066	0.446	0.24	2.05717e-94	Mature rods	VTN	0.206
PRDX1.2	1.52159e-118	1.43872	0.341	0.136	2.34873e-114	Mature rods	PRDX1	0.205
GLB1L2	9.80719e-166	2.18701	0.261	0.058	1.51384e-161	Mature rods	GLB1L2	0.203
MT-ND3.2	3.55545e-87	0.629114	0.761	0.563	5.48819e-83	Mature rods	MT-ND3	0.198
SCAMP5.2	4.24911e-84	1.00511	0.406	0.209	6.55893e-80	Mature rods	SCAMP5	0.197
DLG4.2	1.70793e-66	0.63422	0.552	0.357	2.63636e-62	Mature rods	DLG4	0.195
PTPRN.2	2.30557e-124	1.62136	0.301	0.106	3.55888e-120	Mature rods	PTPRN	0.195
WASF3.2	2.53323e-69	0.682549	0.51	0.315	3.91029e-65	Mature rods	WASF3	0.195
WAPL.2	2.5146e-128	1.77817	0.275	0.083	3.88153e-124	Mature rods	WAPL	0.192
PLCD3.2	1.37742e-130	1.81719	0.271	0.081	2.12618e-126	Mature rods	PLCD3	0.19
MARCH1.1	1.12433e-123	1.7279	0.277	0.088	1.73551e-119	Mature rods	MARCH1	0.189
TUBB4B.2	7.07901e-89	1.08765	0.405	0.216	1.09272e-84	Mature rods	TUBB4B	0.189
PPP2R2B.2	4.87866e-105	1.43119	0.306	0.117	7.5307e-101	Mature rods	PPP2R2B	0.189
PRCD.2	1.33268e-85	1.1173	0.367	0.178	2.05712e-81	Mature rods	PRCD	0.189
TSPAN7.2	2.08181e-76	0.946831	0.423	0.237	3.21348e-72	Mature rods	TSPAN7	0.186
MT-ND4L.2	1.33603e-63	0.587422	0.648	0.463	2.0623e-59	Mature rods	MT-ND4L	0.185
SEPTIN4.2	3.37357e-73	0.541293	0.458	0.277	5.20744e-69	Mature rods	SEPTIN4	0.181
TPD52.2	2.74677e-67	0.841164	0.448	0.267	4.23991e-63	Mature rods	TPD52	0.181
FAM161A.2	4.26169e-83	0.972191	0.345	0.164	6.57834e-79	Mature rods	FAM161A	0.181
DDB1.2	3.38429e-110	1.53265	0.289	0.109	5.22398e-106	Mature rods	DDB1	0.18
AKAP9.2	8.89559e-60	0.721532	0.477	0.298	1.37312e-55	Mature rods	AKAP9	0.179
ABLIM3.2	3.18323e-101	1.48744	0.278	0.1	4.91363e-97	Mature rods	ABLIM3	0.178
IQSEC1.2	5.87717e-68	0.928102	0.393	0.219	9.072e-64	Mature rods	IQSEC1	0.174
ARL6IP1.2	5.55988e-75	1.0319	0.363	0.19	8.58223e-71	Mature rods	ARL6IP1	0.173
VASH1.2	5.78497e-70	0.689262	0.372	0.202	8.92968e-66	Mature rods	VASH1	0.17
DPYSL3.2	1.84052e-68	0.43344	0.48	0.31	2.84103e-64	Mature rods	DPYSL3	0.17
GPR137B.2	1.43797e-100	1.58276	0.259	0.091	2.21965e-96	Mature rods	GPR137B	0.168
PTPRU.2	7.68452e-87	1.44416	0.263	0.102	1.18618e-82	Mature rods	PTPRU	0.161
PLCH2	2.04468e-108	1.82876	0.226	0.065	3.15616e-104	Mature rods	PLCH2	0.161
VAMP2.2	4.21814e-63	0.914738	0.377	0.216	6.51112e-59	Mature rods	VAMP2	0.161
ATP1B2.2	6.07745e-63	0.718902	0.504	0.344	9.38116e-59	Mature rods	ATP1B2	0.16
TRAC.2	1.08669e-74	1.22528	0.284	0.125	1.67741e-70	Mature rods	TRAC	0.159
PODXL.1	1.48956e-50	0.653766	0.418	0.259	2.29928e-46	Mature rods	PODXL	0.159
SNTB2.2	1.14576e-87	1.34282	0.252	0.094	1.76859e-83	Mature rods	SNTB2	0.158
BHLHE41.2	1.0019e-76	1.20026	0.31	0.153	1.54653e-72	Mature rods	BHLHE41	0.157
CLSTN3.1	1.04229e-75	1.15825	0.311	0.155	1.60888e-71	Mature rods	CLSTN3	0.156
HSPA8.2	1.33771e-65	1.07677	0.305	0.149	2.06488e-61	Mature rods	HSPA8	0.156
MT-CO2.2	3.26232e-57	0.201644	0.855	0.7	5.03572e-53	Mature rods	MT-CO2	0.155
MT-ND5.2	3.49676e-41	0.38143	0.646	0.492	5.3976e-37	Mature rods	MT-ND5	0.154
PKM.2	1.49408e-67	1.11595	0.3	0.146	2.30626e-63	Mature rods	PKM	0.154
MT-ATP6.2	1.43964e-121	0.611995	0.919	0.766	2.22224e-117	Mature rods	MT-ATP6	0.153
STX3.2	1.51985e-43	0.4352	0.519	0.366	2.34604e-39	Mature rods	STX3	0.153
FAM107A.2	1.67878e-81	1.42136	0.252	0.099	2.59137e-77	Mature rods	FAM107A	0.153
RAX2.2	3.0817e-78	1.34894	0.263	0.111	4.75691e-74	Mature rods	RAX2	0.152
CORO2B.1	2.38028e-76	1.34872	0.253	0.102	3.67421e-72	Mature rods	CORO2B	0.151
PITPNM1.2	1.13642e-65	1.12438	0.289	0.138	1.75417e-61	Mature rods	PITPNM1	0.151
ELOVL4.1	1.71116e-69	1.23898	0.267	0.119	2.64134e-65	Mature rods	ELOVL4	0.148
AGTPBP1.2	6.61681e-53	0.906863	0.323	0.177	1.02137e-48	Mature rods	AGTPBP1	0.146
CASZ1.2	4.57145e-46	0.731077	0.363	0.218	7.0565e-42	Mature rods	CASZ1	0.145
LRIT1.2	2.92513e-65	1.20218	0.262	0.118	4.51523e-61	Mature rods	LRIT1	0.144
TULP1.2	1.3341e-44	0.532906	0.408	0.265	2.05931e-40	Mature rods	TULP1	0.143
TMCC2.1	9.1596e-83	1.59003	0.216	0.075	1.41388e-78	Mature rods	TMCC2	0.141
RTBDN.2	2.33187e-60	1.08493	0.263	0.122	3.59947e-56	Mature rods	RTBDN	0.141
TP53INP2.2	1.86839e-57	1.0845	0.265	0.126	2.88405e-53	Mature rods	TP53INP2	0.139
DGKD	5.82062e-88	1.72863	0.205	0.066	8.98472e-84	Mature rods	DGKD	0.139
SLC6A15.2	3.56078e-72	1.44052	0.218	0.082	5.49642e-68	Mature rods	SLC6A15	0.136
DIRAS2.2	9.61287e-61	1.13213	0.24	0.106	1.48384e-56	Mature rods	DIRAS2	0.134
ADIPOR1.2	6.38095e-55	1.06703	0.267	0.133	9.84963e-51	Mature rods	ADIPOR1	0.134
CDK5R2.2	5.44424e-51	0.979523	0.272	0.138	8.40373e-47	Mature rods	CDK5R2	0.134
MT-ND4.1	9.77887e-68	0.344888	0.919	0.786	1.50947e-63	Mature rods	MT-ND4	0.133
MT-CO3.1	1.58493e-67	0.269788	0.933	0.8	2.4465e-63	Mature rods	MT-CO3	0.133
AGPAT3.2	9.21157e-59	1.15213	0.252	0.119	1.4219e-54	Mature rods	AGPAT3	0.133
ANKRD33B.2	1.31912e-45	0.868434	0.293	0.161	2.03619e-41	Mature rods	ANKRD33B	0.132
ANK2.2	1.97736e-40	0.736522	0.354	0.222	3.05225e-36	Mature rods	ANK2	0.132
MAP2.2	1.12678e-34	0.578415	0.407	0.275	1.7393e-30	Mature rods	MAP2	0.132
USH2A.2	1.09385e-52	0.955679	0.258	0.127	1.68846e-48	Mature rods	USH2A	0.131
HIST1H1C.2	3.2898e-32	0.482438	0.507	0.376	5.07814e-28	Mature rods	HIST1H1C	0.131
FAM3C.2	8.84482e-48	0.945628	0.271	0.141	1.36529e-43	Mature rods	FAM3C	0.13
ATXN1.2	4.75851e-42	0.828805	0.309	0.179	7.34523e-38	Mature rods	ATXN1	0.13
PTPN13.2	5.49159e-45	0.854722	0.287	0.157	8.47681e-41	Mature rods	PTPN13	0.13
ESRRB	3.25751e-89	1.87815	0.177	0.048	5.02829e-85	Mature rods	ESRRB	0.129
PKDCC.2	4.64331e-51	1.02826	0.253	0.124	7.16741e-47	Mature rods	PKDCC	0.129
CAMSAP1.2	3.68777e-49	1.00161	0.266	0.137	5.69243e-45	Mature rods	CAMSAP1	0.129
PTMS.2	3.63523e-31	0.478347	0.509	0.38	5.61135e-27	Mature rods	PTMS	0.129
CPLX4.2	2.09437e-37	0.620148	0.345	0.217	3.23287e-33	Mature rods	CPLX4	0.128
CLSTN1.1	4.59177e-49	0.825386	0.336	0.209	7.08786e-45	Mature rods	CLSTN1	0.127
TMEM237.1	7.40497e-59	1.26684	0.219	0.093	1.14303e-54	Mature rods	TMEM237	0.126
PSIP1.2	1.07189e-42	0.913363	0.266	0.144	1.65457e-38	Mature rods	PSIP1	0.122
BCL2L1.2	1.178e-50	1.03896	0.254	0.132	1.81836e-46	Mature rods	BCL2L1	0.122
SEMA4B.2	8.48987e-46	0.994415	0.246	0.124	1.3105e-41	Mature rods	SEMA4B	0.122
USP2.2	3.31485e-51	1.13597	0.227	0.106	5.11681e-47	Mature rods	USP2	0.121
PCMTD2.2	5.05611e-31	0.518619	0.373	0.252	7.80462e-27	Mature rods	PCMTD2	0.121
SYT1.2	1.89568e-34	0.712156	0.322	0.202	2.92617e-30	Mature rods	SYT1	0.12
IGSF9.2	1.96271e-44	0.727035	0.268	0.149	3.02964e-40	Mature rods	IGSF9	0.119
EPB41.2	1.83236e-40	0.861836	0.264	0.145	2.82844e-36	Mature rods	EPB41	0.119
NCOA2.2	1.52026e-44	1.002	0.242	0.123	2.34667e-40	Mature rods	NCOA2	0.119
AMFR.1	3.54881e-45	0.879088	0.287	0.168	5.47795e-41	Mature rods	AMFR	0.119
ADD1.2	2.78302e-34	0.677758	0.346	0.228	4.29587e-30	Mature rods	ADD1	0.118
TMEM108.2	2.64299e-30	0.60434	0.339	0.223	4.07971e-26	Mature rods	TMEM108	0.116
ATF4.2	4.78427e-41	0.933609	0.247	0.131	7.385e-37	Mature rods	ATF4	0.116
HSPA4	1.78942e-57	1.37122	0.19	0.075	2.76215e-53	Mature rods	HSPA4	0.115
ZNF385B.2	2.4971e-41	0.964716	0.248	0.133	3.85452e-37	Mature rods	ZNF385B	0.115
FZD3.1	1.69013e-34	0.780017	0.278	0.164	2.60888e-30	Mature rods	FZD3	0.114
MSI1	4.35911e-49	1.19438	0.203	0.091	6.72872e-45	Mature rods	MSI1	0.112
MREG.2	1.45133e-47	1.15418	0.205	0.093	2.24028e-43	Mature rods	MREG	0.112
PHC2.1	1.60869e-39	0.952419	0.23	0.119	2.48317e-35	Mature rods	PHC2	0.111
PCARE.2	4.37044e-36	0.820077	0.255	0.144	6.74621e-32	Mature rods	PCARE	0.111
PIK3R1.2	6.10421e-36	0.84966	0.252	0.141	9.42246e-32	Mature rods	PIK3R1	0.111
YPEL2.2	9.60634e-47	1.00272	0.208	0.098	1.48284e-42	Mature rods	YPEL2	0.11
MAP3K1.1	3.48295e-45	1.11662	0.209	0.099	5.37628e-41	Mature rods	MAP3K1	0.11
TMEM244.1	8.0143e-47	1.18084	0.196	0.087	1.23709e-42	Mature rods	TMEM244	0.109
NDRG3.2	1.88227e-29	0.654487	0.3	0.191	2.90548e-25	Mature rods	NDRG3	0.109
SYDE2	3.00392e-55	1.36894	0.174	0.066	4.63685e-51	Mature rods	SYDE2	0.108
SEZ6L2.2	6.3271e-46	1.15196	0.203	0.096	9.76651e-42	Mature rods	SEZ6L2	0.107
SEMA3A	1.21986e-58	1.54882	0.164	0.058	1.88298e-54	Mature rods	SEMA3A	0.106
ARHGAP1.1	2.91467e-54	1.31057	0.195	0.089	4.49909e-50	Mature rods	ARHGAP1	0.106
TRIM36.2	2.44872e-29	0.706725	0.277	0.171	3.77985e-25	Mature rods	TRIM36	0.106
ANO2	4.79178e-52	1.36674	0.177	0.071	7.3966e-48	Mature rods	ANO2	0.106
GNAZ.2	1.00173e-46	1.21457	0.194	0.089	1.54628e-42	Mature rods	GNAZ	0.105
EGFLAM.2	4.12073e-37	0.913466	0.219	0.114	6.36076e-33	Mature rods	EGFLAM	0.105
PRNP.2	1.23743e-24	0.566835	0.351	0.246	1.91009e-20	Mature rods	PRNP	0.105
IFI27L2.2	8.59559e-39	1.01572	0.209	0.105	1.32681e-34	Mature rods	IFI27L2	0.104
SMC3.2	2.93598e-38	1.00618	0.211	0.107	4.53198e-34	Mature rods	SMC3	0.104
ATP6V1B2.2	3.894e-34	0.860403	0.242	0.138	6.01078e-30	Mature rods	ATP6V1B2	0.104
ARHGAP42.2	9.44808e-34	0.873106	0.222	0.121	1.45841e-29	Mature rods	ARHGAP42	0.101
YBX1.2	1.08579e-32	0.869819	0.227	0.127	1.67603e-28	Mature rods	YBX1	0.1
DCUN1D3	1.81577e-44	1.24031	0.178	0.078	2.80282e-40	Mature rods	DCUN1D3	0.1
MCUR1	1.84539e-46	1.31166	0.169	0.07	2.84854e-42	Mature rods	MCUR1	0.099
STK39.2	9.86863e-29	0.703527	0.247	0.148	1.52332e-24	Mature rods	STK39	0.099
FAM124A.1	6.63301e-45	1.28442	0.168	0.07	1.02387e-40	Mature rods	FAM124A	0.098
ARL3.2	1.0868e-29	0.794173	0.243	0.145	1.67758e-25	Mature rods	ARL3	0.098
ABHD14A.2	1.22838e-29	0.809298	0.237	0.139	1.89613e-25	Mature rods	ABHD14A	0.098
GRINA.2	5.88623e-18	0.362934	0.469	0.371	9.08599e-14	Mature rods	GRINA	0.098
IGF2BP3	2.24041e-46	1.33693	0.163	0.066	3.4583e-42	Mature rods	IGF2BP3	0.097
NEURL1.2	9.10451e-32	0.848925	0.216	0.119	1.40537e-27	Mature rods	NEURL1	0.097
SLC23A2.2	1.26984e-21	0.531256	0.313	0.216	1.96012e-17	Mature rods	SLC23A2	0.097
TNRC6B.2	4.90499e-34	0.958858	0.2	0.104	7.57135e-30	Mature rods	TNRC6B	0.096
PDCD4.2	6.04148e-32	0.661424	0.232	0.136	9.32563e-28	Mature rods	PDCD4	0.096
PPEF2.2	1.28957e-37	0.834426	0.196	0.101	1.99059e-33	Mature rods	PPEF2	0.095
NRIP1	4.21161e-42	1.24522	0.166	0.072	6.50104e-38	Mature rods	NRIP1	0.094
LZTS3	1.78864e-43	1.27802	0.158	0.064	2.76095e-39	Mature rods	LZTS3	0.094
PKIB.2	9.45024e-36	1.04798	0.184	0.09	1.45874e-31	Mature rods	PKIB	0.094
EPAS1.2	5.01672e-28	0.786338	0.22	0.127	7.7438e-24	Mature rods	EPAS1	0.093
SHROOM3.2	2.18432e-25	0.707161	0.254	0.161	3.37171e-21	Mature rods	SHROOM3	0.093
LPCAT1.2	2.13747e-19	0.412906	0.334	0.242	3.2994e-15	Mature rods	LPCAT1	0.092
STXBP1.2	1.3251e-18	0.450409	0.338	0.246	2.04543e-14	Mature rods	STXBP1	0.092
APLP1	6.28344e-46	1.26996	0.167	0.075	9.69912e-42	Mature rods	APLP1	0.092
FAM222A.2	3.64339e-29	0.847617	0.222	0.13	5.62393e-25	Mature rods	FAM222A	0.092
CLCN3.2	8.45261e-26	0.70348	0.255	0.163	1.30475e-21	Mature rods	CLCN3	0.092
ZDHHC2.2	8.20988e-21	0.553578	0.295	0.203	1.26728e-16	Mature rods	ZDHHC2	0.092
LRRC4C	1.15803e-51	1.62958	0.136	0.045	1.78754e-47	Mature rods	LRRC4C	0.091
ACTN1.2	1.2874e-27	0.830099	0.209	0.119	1.98723e-23	Mature rods	ACTN1	0.09
SEC62.2	6.98032e-23	0.657099	0.258	0.168	1.07748e-18	Mature rods	SEC62	0.09
TLN2.1	7.7101e-40	1.25526	0.156	0.067	1.19013e-35	Mature rods	TLN2	0.089
RASGRF2.2	2.33696e-19	0.53365	0.299	0.21	3.60734e-15	Mature rods	RASGRF2	0.089
MAN2A2.1	9.68512e-35	1.08739	0.173	0.084	1.495e-30	Mature rods	MAN2A2	0.089
NFASC	2.44801e-35	1.06818	0.165	0.077	3.77874e-31	Mature rods	NFASC	0.088
CHD9.1	2.75668e-23	0.692054	0.237	0.149	4.25521e-19	Mature rods	CHD9	0.088
HNRNPUL1.2	3.15743e-24	0.654429	0.271	0.184	4.87381e-20	Mature rods	HNRNPUL1	0.087
AMOTL2	1.4518e-37	1.20672	0.158	0.071	2.241e-33	Mature rods	AMOTL2	0.087
PPP2R5E.1	1.05514e-27	0.872537	0.192	0.105	1.62871e-23	Mature rods	PPP2R5E	0.087
RALGPS2.2	4.26434e-28	0.833189	0.19	0.104	6.58243e-24	Mature rods	RALGPS2	0.086
CCNY.1	1.77906e-24	0.730253	0.235	0.149	2.74615e-20	Mature rods	CCNY	0.086
OAZ1.1	2.73492e-15	0.278644	0.617	0.531	4.22163e-11	Mature rods	OAZ1	0.086
RERE.2	6.46168e-19	0.552348	0.288	0.204	9.97425e-15	Mature rods	RERE	0.084
MARCH9.2	5.95001e-28	0.88184	0.18	0.097	9.18444e-24	Mature rods	MARCH9	0.083
OPTN	1.48777e-41	1.44319	0.13	0.048	2.29652e-37	Mature rods	OPTN	0.082
ATXN7L3B	8.39942e-26	0.834887	0.196	0.114	1.29654e-21	Mature rods	ATXN7L3B	0.082
AANAT	7.91489e-45	1.5868	0.124	0.043	1.22174e-40	Mature rods	AANAT	0.081
ICK.2	7.81306e-30	0.963722	0.176	0.095	1.20602e-25	Mature rods	ICK	0.081
PRMT1.2	2.66688e-21	0.711007	0.214	0.133	4.11659e-17	Mature rods	PRMT1	0.081
PRKAR2B.2	1.7123e-24	0.826683	0.193	0.113	2.6431e-20	Mature rods	PRKAR2B	0.08
BSCL2.2	2.16859e-25	0.805217	0.201	0.122	3.34744e-21	Mature rods	BSCL2	0.079
SPTAN1.2	1.50637e-16	0.524135	0.277	0.198	2.32523e-12	Mature rods	SPTAN1	0.079
GABRR3	2.53795e-51	1.85631	0.109	0.03	3.91757e-47	Mature rods	GABRR3	0.079
EPS8.2	1.36759e-27	0.977502	0.161	0.082	2.11101e-23	Mature rods	EPS8	0.079
LYRM1.2	5.2033e-24	0.822351	0.184	0.105	8.03182e-20	Mature rods	LYRM1	0.079
GABBR2.2	1.12084e-22	0.7596	0.191	0.112	1.73013e-18	Mature rods	GABBR2	0.079
ACSL6.1	5.24635e-30	1.06124	0.155	0.077	8.09827e-26	Mature rods	ACSL6	0.078
BBS5	2.19456e-34	1.23321	0.133	0.056	3.38753e-30	Mature rods	BBS5	0.077
SORT1	1.66001e-32	1.19413	0.138	0.061	2.56239e-28	Mature rods	SORT1	0.077
STC1	3.04131e-42	1.57583	0.119	0.042	4.69457e-38	Mature rods	STC1	0.077
ATP6V0A1.2	4.78485e-18	0.608414	0.237	0.16	7.38589e-14	Mature rods	ATP6V0A1	0.077
SERINC1.1	9.13705e-18	0.585855	0.244	0.167	1.4104e-13	Mature rods	SERINC1	0.077
UNC13C	3.16267e-46	1.75658	0.109	0.033	4.8819e-42	Mature rods	UNC13C	0.076
MON1B	3.705e-37	1.3868	0.125	0.049	5.71904e-33	Mature rods	MON1B	0.076
NBR1.2	1.00709e-21	0.77294	0.189	0.113	1.55455e-17	Mature rods	NBR1	0.076
ANXA4	9.8878e-40	1.49902	0.118	0.042	1.52628e-35	Mature rods	ANXA4	0.076
DNAJC6.1	2.86418e-31	1.19671	0.136	0.061	4.42115e-27	Mature rods	DNAJC6	0.075
SETD3.2	2.21192e-20	0.715393	0.191	0.116	3.41432e-16	Mature rods	SETD3	0.075
RRP1B	4.95279e-28	1.04501	0.145	0.07	7.64513e-24	Mature rods	RRP1B	0.075
FAM169A.2	1.40647e-19	0.688302	0.213	0.138	2.17103e-15	Mature rods	FAM169A	0.075
GDF11.2	1.47563e-18	0.664224	0.21	0.135	2.27778e-14	Mature rods	GDF11	0.075
SOX4.2	2.12451e-18	0.42709	0.239	0.164	3.27939e-14	Mature rods	SOX4	0.075
PPP3R1.2	5.57075e-18	0.614013	0.211	0.136	8.59901e-14	Mature rods	PPP3R1	0.075
SLC6A6.2	8.11555e-14	0.420347	0.289	0.214	1.25272e-09	Mature rods	SLC6A6	0.075
VEZF1.2	1.49517e-13	0.432003	0.308	0.233	2.30794e-09	Mature rods	VEZF1	0.075
BAG6.1	1.20256e-20	0.759301	0.185	0.111	1.85626e-16	Mature rods	BAG6	0.074
KIF21B.1	1.39847e-28	1.09172	0.142	0.068	2.15868e-24	Mature rods	KIF21B	0.074
SCG3.2	1.86472e-20	0.277916	0.281	0.208	2.87838e-16	Mature rods	SCG3	0.073
CDR2	3.19049e-31	1.23408	0.128	0.055	4.92483e-27	Mature rods	CDR2	0.073
MTFR1	2.32069e-28	1.09742	0.137	0.064	3.58221e-24	Mature rods	MTFR1	0.073
CNRIP1.2	9.22149e-19	0.662112	0.196	0.123	1.42343e-14	Mature rods	CNRIP1	0.073
SLC40A1	1.12079e-39	1.58153	0.108	0.036	1.73004e-35	Mature rods	SLC40A1	0.072
GOLGB1	3.53812e-28	1.11747	0.135	0.063	5.46144e-24	Mature rods	GOLGB1	0.072
USP1.1	8.28684e-24	0.821384	0.161	0.089	1.27916e-19	Mature rods	USP1	0.072
RNF11.1	1.2602e-16	0.606579	0.219	0.147	1.94525e-12	Mature rods	RNF11	0.072
ARL6IP5.2	1.53435e-14	0.504427	0.245	0.173	2.36843e-10	Mature rods	ARL6IP5	0.072
MBTPS1	7.11357e-26	0.944318	0.157	0.085	1.09805e-21	Mature rods	MBTPS1	0.072
NXNL1.1	5.48634e-25	0.959338	0.147	0.075	8.46872e-21	Mature rods	NXNL1	0.072
RO60	8.54475e-25	0.956102	0.153	0.081	1.31897e-20	Mature rods	RO60	0.072
RNF150.2	1.90529e-19	0.745086	0.182	0.11	2.94101e-15	Mature rods	RNF150	0.072
CDH12	1.1996e-29	1.07841	0.13	0.059	1.85171e-25	Mature rods	CDH12	0.071
COBLL1.2	2.27856e-18	0.435372	0.232	0.161	3.51719e-14	Mature rods	COBLL1	0.071
SIK2.1	2.00116e-24	0.976784	0.145	0.074	3.08899e-20	Mature rods	SIK2	0.071
UBC	4.00257e-19	0.739029	0.181	0.11	6.17836e-15	Mature rods	UBC	0.071
CERKL.1	1.72809e-27	1.12936	0.132	0.062	2.66748e-23	Mature rods	CERKL	0.07
NTNG2.2	1.3845e-17	0.563405	0.252	0.182	2.13711e-13	Mature rods	NTNG2	0.07
USP32.2	1.58167e-15	0.591581	0.215	0.145	2.44146e-11	Mature rods	USP32	0.07
SLC1A7.1	1.98344e-16	0.408691	0.236	0.166	3.06163e-12	Mature rods	SLC1A7	0.07
ZDHHC5	4.33958e-27	1.03813	0.132	0.063	6.69858e-23	Mature rods	ZDHHC5	0.069
ADGRV1.2	3.95323e-21	0.848103	0.158	0.089	6.1022e-17	Mature rods	ADGRV1	0.069
KPNA3	9.23282e-23	0.881248	0.149	0.08	1.42518e-18	Mature rods	KPNA3	0.069
PXN	9.91468e-23	0.902697	0.148	0.079	1.53043e-18	Mature rods	PXN	0.069
PPARA	2.63702e-31	1.24671	0.116	0.048	4.0705e-27	Mature rods	PPARA	0.068
TIGD2	3.89619e-26	1.08369	0.129	0.061	6.01416e-22	Mature rods	TIGD2	0.068
CHD7.2	5.26709e-13	0.415038	0.25	0.182	8.13028e-09	Mature rods	CHD7	0.068
PRKD3	6.81805e-23	0.934655	0.144	0.076	1.05243e-18	Mature rods	PRKD3	0.068
PDZD2.1	3.96784e-28	1.1947	0.121	0.054	6.12475e-24	Mature rods	PDZD2	0.067
BAZ2A	3.27859e-26	1.11331	0.125	0.058	5.06083e-22	Mature rods	BAZ2A	0.067
KRI1	2.93262e-24	0.993182	0.134	0.067	4.52679e-20	Mature rods	KRI1	0.067
BAG1.1	7.71863e-24	0.973847	0.141	0.074	1.19145e-19	Mature rods	BAG1	0.067
H3F3A.2	8.76197e-13	0.46478	0.27	0.204	1.3525e-08	Mature rods	H3F3A	0.066
SGIP1	5.08005e-22	0.943826	0.139	0.073	7.84157e-18	Mature rods	SGIP1	0.066
ELOVL2.2	1.47903e-17	0.730866	0.168	0.102	2.28304e-13	Mature rods	ELOVL2	0.066
RETREG3	9.82436e-24	1.01102	0.134	0.068	1.51649e-19	Mature rods	RETREG3	0.066
UBE2E3.1	4.49776e-15	0.607165	0.201	0.135	6.94274e-11	Mature rods	UBE2E3	0.066
PRPF8.2	2.17705e-12	0.462784	0.234	0.168	3.36049e-08	Mature rods	PRPF8	0.066
CCNI.1	5.65344e-10	0.331329	0.362	0.296	8.72666e-06	Mature rods	CCNI	0.066
ARL4D.2	2.18061e-19	0.812363	0.151	0.085	3.36599e-15	Mature rods	ARL4D	0.066
GADD45G	2.09275e-28	1.14852	0.114	0.049	3.23037e-24	Mature rods	GADD45G	0.065
LRRC57	1.13701e-25	1.13152	0.121	0.056	1.75509e-21	Mature rods	LRRC57	0.065
KLC2.2	5.42844e-16	0.668499	0.177	0.112	8.37933e-12	Mature rods	KLC2	0.065
TLK1.2	7.74913e-17	0.721641	0.167	0.103	1.19616e-12	Mature rods	TLK1	0.064
PIP5K1C	1.77097e-24	1.08942	0.123	0.059	2.73366e-20	Mature rods	PIP5K1C	0.064
PTBP3	5.24505e-24	1.06962	0.124	0.06	8.09626e-20	Mature rods	PTBP3	0.064
KIFC3.2	3.66232e-17	0.676229	0.163	0.099	5.65315e-13	Mature rods	KIFC3	0.064
SUZ12.2	3.73261e-16	0.674307	0.183	0.119	5.76166e-12	Mature rods	SUZ12	0.064
MADD.2	2.65515e-15	0.647794	0.184	0.12	4.09849e-11	Mature rods	MADD	0.064
HIPK3.1	8.20293e-13	0.517054	0.21	0.146	1.2662e-08	Mature rods	HIPK3	0.064
BMI1	4.83888e-20	0.828726	0.144	0.08	7.46929e-16	Mature rods	BMI1	0.064
AFF2.2	7.69023e-16	0.667155	0.179	0.115	1.18706e-11	Mature rods	AFF2	0.064
ZBTB38	7.46161e-21	0.930938	0.134	0.071	1.15177e-16	Mature rods	ZBTB38	0.063
PPM1H.2	1.05343e-16	0.713043	0.169	0.106	1.62608e-12	Mature rods	PPM1H	0.063
KAT2B	2.21618e-25	1.13356	0.119	0.056	3.42089e-21	Mature rods	KAT2B	0.063
SVOP	6.25205e-24	1.09115	0.12	0.057	9.65067e-20	Mature rods	SVOP	0.063
IFT57.2	8.38564e-11	0.394178	0.256	0.193	1.29441e-06	Mature rods	IFT57	0.063
L1CAM.2	1.05974e-15	0.589231	0.176	0.113	1.63581e-11	Mature rods	L1CAM	0.063
HK2.2	3.34777e-11	0.244321	0.295	0.232	5.16763e-07	Mature rods	HK2	0.063
CDIPT.1	1.53828e-19	0.752661	0.165	0.103	2.37449e-15	Mature rods	CDIPT	0.062
CNOT6L.2	6.9066e-17	0.753455	0.157	0.095	1.0661e-12	Mature rods	CNOT6L	0.062
DYNC1LI1.1	1.47332e-16	0.736891	0.157	0.095	2.27421e-12	Mature rods	DYNC1LI1	0.062
LYST.2	2.88782e-16	0.708572	0.159	0.097	4.45765e-12	Mature rods	LYST	0.062
ZBTB7A	9.87114e-19	0.850851	0.144	0.082	1.52371e-14	Mature rods	ZBTB7A	0.062
HNRNPF	3.70893e-19	0.889286	0.132	0.071	5.72511e-15	Mature rods	HNRNPF	0.061
UBXN4.1	7.70146e-15	0.658342	0.17	0.109	1.1888e-10	Mature rods	UBXN4	0.061
IMPAD1.2	2.70031e-14	0.645507	0.171	0.11	4.16819e-10	Mature rods	IMPAD1	0.061
PRR14.2	6.63032e-16	0.725806	0.158	0.097	1.02346e-11	Mature rods	PRR14	0.061
DYNLRB1.1	3.03671e-09	0.337573	0.334	0.273	4.68746e-05	Mature rods	DYNLRB1	0.061
ATP6V0B	9.57755e-18	0.815195	0.144	0.083	1.47839e-13	Mature rods	ATP6V0B	0.061
CHRNA3.2	3.09836e-09	0.403611	0.295	0.234	4.78263e-05	Mature rods	CHRNA3	0.061
SLC12A6.1	4.063e-19	0.898237	0.133	0.073	6.27164e-15	Mature rods	SLC12A6	0.06
CCPG1.1	1.78818e-15	0.693086	0.168	0.108	2.76023e-11	Mature rods	CCPG1	0.06
BCL2L13.2	5.55832e-10	0.369736	0.251	0.191	8.57983e-06	Mature rods	BCL2L13	0.06
PEA15.1	2.84205e-09	0.345987	0.316	0.256	4.387e-05	Mature rods	PEA15	0.06
LGALSL.1	3.19662e-17	0.783198	0.143	0.083	4.93431e-13	Mature rods	LGALSL	0.06
SGK1	8.56341e-19	0.800463	0.132	0.073	1.32185e-14	Mature rods	SGK1	0.059
EMC1	2.89184e-26	1.29347	0.1	0.041	4.46384e-22	Mature rods	EMC1	0.059
EML1	1.17186e-21	1.03627	0.117	0.058	1.80889e-17	Mature rods	EML1	0.059
GSKIP	3.35084e-25	1.22798	0.103	0.044	5.17236e-21	Mature rods	GSKIP	0.059
LINGO1	8.04092e-17	0.706943	0.145	0.086	1.2412e-12	Mature rods	LINGO1	0.059
ZBTB44.2	3.41496e-15	0.715575	0.152	0.093	5.27134e-11	Mature rods	ZBTB44	0.059
DENND5B.2	6.76896e-15	0.693045	0.157	0.098	1.04486e-10	Mature rods	DENND5B	0.059
INA.2	2.47719e-12	0.548071	0.189	0.13	3.82378e-08	Mature rods	INA	0.059
MT-ND1.2	4.6525e-08	0.164237	0.416	0.357	0.000718159	Mature rods	MT-ND1	0.059
YPEL3.2	4.3041e-13	0.605146	0.174	0.115	6.64381e-09	Mature rods	YPEL3	0.059
CSDE1	7.06826e-18	0.867334	0.129	0.071	1.09106e-13	Mature rods	CSDE1	0.058
CCDC85C.1	7.72026e-18	0.874431	0.13	0.072	1.1917e-13	Mature rods	CCDC85C	0.058
SCAPER	2.50392e-16	0.79159	0.139	0.081	3.86504e-12	Mature rods	SCAPER	0.058
STRBP.2	3.87903e-13	0.616157	0.168	0.11	5.98767e-09	Mature rods	STRBP	0.058
FYCO1	8.48198e-22	1.04745	0.113	0.055	1.30928e-17	Mature rods	FYCO1	0.058
ALMS1	3.4402e-19	0.948449	0.12	0.062	5.31029e-15	Mature rods	ALMS1	0.058
PRKACB.2	1.65516e-12	0.572665	0.18	0.122	2.55491e-08	Mature rods	PRKACB	0.058
LANCL1.1	7.39177e-17	0.797396	0.142	0.084	1.14099e-12	Mature rods	LANCL1	0.058
STARD10.1	2.78408e-16	0.782304	0.143	0.085	4.29751e-12	Mature rods	STARD10	0.058
CTBP2.2	3.26873e-11	0.469127	0.232	0.175	5.04561e-07	Mature rods	CTBP2	0.057
UBL3.2	3.6143e-13	0.628773	0.167	0.11	5.57903e-09	Mature rods	UBL3	0.057
UCKL1.2	4.04927e-13	0.606757	0.163	0.106	6.25045e-09	Mature rods	UCKL1	0.057
BBS9.2	2.77312e-15	0.649047	0.15	0.093	4.28059e-11	Mature rods	BBS9	0.057
SEMA7A.2	2.01694e-15	0.719	0.141	0.084	3.11335e-11	Mature rods	SEMA7A	0.057
SEC14L2.2	5.56023e-15	0.557496	0.159	0.103	8.58277e-11	Mature rods	SEC14L2	0.056
NAPA.2	2.95166e-13	0.632368	0.159	0.103	4.55618e-09	Mature rods	NAPA	0.056
CACNB2.2	1.6963e-12	0.607561	0.165	0.109	2.61841e-08	Mature rods	CACNB2	0.056
SPAG9.2	2.90878e-14	0.693575	0.153	0.097	4.48999e-10	Mature rods	SPAG9	0.056
PDE4D.2	9.40998e-10	0.442159	0.215	0.159	1.45252e-05	Mature rods	PDE4D	0.056
PSD.2	3.6962e-12	0.58766	0.165	0.11	5.70545e-08	Mature rods	PSD	0.055
ZC3H7B	7.90025e-20	1.02426	0.11	0.055	1.21948e-15	Mature rods	ZC3H7B	0.055
PIGS.2	3.46772e-14	0.699694	0.151	0.096	5.35277e-10	Mature rods	PIGS	0.055
ANAPC16.1	9.22465e-12	0.566629	0.179	0.124	1.42392e-07	Mature rods	ANAPC16	0.055
SNAP91.2	3.52219e-11	0.550201	0.177	0.122	5.43685e-07	Mature rods	SNAP91	0.055
PCBP3.2	1.68704e-13	0.626901	0.169	0.115	2.60412e-09	Mature rods	PCBP3	0.054
OCIAD2	5.796e-17	0.900047	0.118	0.064	8.94671e-13	Mature rods	OCIAD2	0.054
KIF2A.2	2.08031e-13	0.116781	0.322	0.268	3.21117e-09	Mature rods	KIF2A	0.054
KMT2D.1	1.25245e-12	0.607092	0.155	0.101	1.93328e-08	Mature rods	KMT2D	0.054
SLC38A1.2	5.94101e-08	0.240483	0.291	0.237	0.000917054	Mature rods	SLC38A1	0.054
CD47.2	1.71781e-09	0.463924	0.194	0.141	2.65161e-05	Mature rods	CD47	0.053
MATK.1	5.45191e-21	1.07309	0.1	0.047	8.41557e-17	Mature rods	MATK	0.053
SHROOM2	1.78434e-19	1.03737	0.103	0.05	2.7543e-15	Mature rods	SHROOM2	0.053
PRCC.1	1.35307e-13	0.709671	0.142	0.089	2.0886e-09	Mature rods	PRCC	0.053
ZHX1.2	3.33171e-11	0.475883	0.174	0.121	5.14282e-07	Mature rods	ZHX1	0.053
ZNF358	1.40591e-10	0.535989	0.172	0.119	2.17016e-06	Mature rods	ZNF358	0.053
DTNBP1.1	3.26168e-16	0.860624	0.117	0.065	5.03472e-12	Mature rods	DTNBP1	0.052
TMEM138	1.5156e-13	0.692438	0.134	0.082	2.33948e-09	Mature rods	TMEM138	0.052
MOAP1.2	6.2127e-11	0.559238	0.16	0.108	9.58993e-07	Mature rods	MOAP1	0.052
TAOK3	2.00586e-18	1.02406	0.104	0.052	3.09625e-14	Mature rods	TAOK3	0.052
PCBP2	5.32298e-18	0.964172	0.106	0.054	8.21656e-14	Mature rods	PCBP2	0.052
AGT	3.46255e-19	1.01094	0.102	0.05	5.34479e-15	Mature rods	AGT	0.052
CRB2	1.1152e-18	1.05283	0.1	0.049	1.72143e-14	Mature rods	CRB2	0.051
CCDC181	7.24202e-17	0.874486	0.11	0.059	1.11788e-12	Mature rods	CCDC181	0.051
CACNA1F	1.23452e-15	0.867626	0.114	0.063	1.9056e-11	Mature rods	CACNA1F	0.051
TTLL7	5.72802e-14	0.750586	0.125	0.074	8.84177e-10	Mature rods	TTLL7	0.051
SMARCB1	1.02325e-13	0.74122	0.128	0.077	1.57948e-09	Mature rods	SMARCB1	0.051
AKNA.2	7.23607e-12	0.457667	0.167	0.116	1.11696e-07	Mature rods	AKNA	0.051
FHOD3.2	3.40515e-11	0.576884	0.155	0.104	5.25619e-07	Mature rods	FHOD3	0.051
KLHDC2.2	1.16248e-10	0.562592	0.163	0.112	1.7944e-06	Mature rods	KLHDC2	0.051
HK1.2	3.05279e-10	0.544952	0.166	0.115	4.71229e-06	Mature rods	HK1	0.051
NELL2	2.8101e-16	0.907877	0.109	0.058	4.33767e-12	Mature rods	NELL2	0.051
RICTOR	1.81811e-15	0.757352	0.121	0.07	2.80643e-11	Mature rods	RICTOR	0.051
UBXN6.2	1.52722e-12	0.571446	0.175	0.124	2.35741e-08	Mature rods	UBXN6	0.051
ANKRD17.1	5.90241e-10	0.501132	0.168	0.118	9.11097e-06	Mature rods	ANKRD17	0.05
MFGE8.2	2.33808e-08	0.427722	0.197	0.147	0.000360906	Mature rods	MFGE8	0.05
DEPRECATED-ENSG00000220205.1	4.73904e-15	0.841699	0.116	0.066	7.31519e-11	Mature rods	DEPRECATED-ENSG00000220205	0.05
PODXL2	1.12877e-13	0.768714	0.123	0.073	1.74236e-09	Mature rods	PODXL2	0.05
SERTAD2.1	2.10479e-13	0.748126	0.124	0.074	3.24895e-09	Mature rods	SERTAD2	0.05
CD46	5.47577e-13	0.724791	0.128	0.078	8.45239e-09	Mature rods	CD46	0.05
FRMPD1.2	4.82187e-11	0.584977	0.158	0.108	7.44303e-07	Mature rods	FRMPD1	0.05
EPB41L4A	2.88452e-16	0.943066	0.104	0.054	4.45254e-12	Mature rods	EPB41L4A	0.05
PACSIN1.2	6.38694e-11	0.593354	0.146	0.096	9.85888e-07	Mature rods	PACSIN1	0.05
CHCHD2.2	1.37613e-10	0.569282	0.151	0.101	2.1242e-06	Mature rods	CHCHD2	0.05
DYNC1I2.2	1.96819e-09	0.492969	0.168	0.119	3.0381e-05	Mature rods	DYNC1I2	0.049
MTA2	1.32442e-16	0.96457	0.101	0.052	2.04437e-12	Mature rods	MTA2	0.049
PPM1A.2	5.30528e-08	0.381841	0.201	0.153	0.000818923	Mature rods	PPM1A	0.048
B3GLCT	1.01428e-15	0.931956	0.101	0.053	1.56564e-11	Mature rods	B3GLCT	0.048
FXR2	1.02158e-14	0.809937	0.111	0.063	1.57691e-10	Mature rods	FXR2	0.048
ATP11B.2	8.34749e-10	0.554047	0.156	0.108	1.28852e-05	Mature rods	ATP11B	0.048
C1orf43.2	3.23279e-09	0.518544	0.165	0.117	4.99014e-05	Mature rods	C1orf43	0.048
HECTD1.1	8.85704e-11	0.610806	0.143	0.095	1.36717e-06	Mature rods	HECTD1	0.048
GABRB3.2	2.63326e-10	0.58387	0.14	0.093	4.06469e-06	Mature rods	GABRB3	0.047
TMED4	2.81384e-10	0.590201	0.137	0.09	4.34345e-06	Mature rods	TMED4	0.047
GDPD5.2	1.43073e-08	0.44548	0.169	0.122	0.000220847	Mature rods	GDPD5	0.047
RAP1GDS1.1	7.13015e-13	0.763442	0.118	0.071	1.10061e-08	Mature rods	RAP1GDS1	0.047
USF2.1	1.81302e-09	0.525761	0.163	0.116	2.79857e-05	Mature rods	USF2	0.047
GRAMD1B.2	1.88234e-08	0.431078	0.177	0.13	0.000290557	Mature rods	GRAMD1B	0.047
MYLK.2	5.21781e-10	0.580269	0.136	0.09	8.05421e-06	Mature rods	MYLK	0.046
RHOT1.1	2.55709e-07	0.397206	0.201	0.155	0.00394712	Mature rods	RHOT1	0.046
MCRS1	7.44109e-13	0.775101	0.111	0.065	1.14861e-08	Mature rods	MCRS1	0.046
ABHD17B	9.53473e-13	0.751044	0.113	0.067	1.47178e-08	Mature rods	ABHD17B	0.046
B4GALT1.2	2.57658e-12	0.414778	0.15	0.104	3.9772e-08	Mature rods	B4GALT1	0.046
RCBTB1.1	1.69015e-11	0.692487	0.121	0.075	2.60891e-07	Mature rods	RCBTB1	0.046
CYP51A1.1	4.66503e-09	0.523835	0.158	0.112	7.20094e-05	Mature rods	CYP51A1	0.046
DEPRECATED-ENSG00000067715.2	2.8477e-08	0.454075	0.186	0.14	0.000439572	Mature rods	DEPRECATED-ENSG00000067715	0.046
DNMT3A.1	4.4326e-08	0.458618	0.175	0.129	0.000684215	Mature rods	DNMT3A	0.046
DHX9	1.5256e-11	0.71408	0.116	0.071	2.35491e-07	Mature rods	DHX9	0.045
CNKSR2	3.08598e-14	0.809874	0.1	0.055	4.76352e-10	Mature rods	CNKSR2	0.045
QSER1.2	1.87402e-09	0.534513	0.16	0.115	2.89273e-05	Mature rods	QSER1	0.045
HEG1.2	1.97753e-08	0.492097	0.157	0.112	0.000305251	Mature rods	HEG1	0.045
HIPK1.2	3.90354e-08	0.46439	0.158	0.113	0.00060255	Mature rods	HIPK1	0.045
DDRGK1	1.38988e-13	0.862265	0.103	0.058	2.14542e-09	Mature rods	DDRGK1	0.045
PRDX2.2	5.51279e-07	0.284299	0.316	0.271	0.00850954	Mature rods	PRDX2	0.045
STAU1.2	7.27364e-08	0.453267	0.164	0.12	0.00112276	Mature rods	STAU1	0.044
RD3.2	1.53875e-07	0.242593	0.23	0.186	0.00237522	Mature rods	RD3	0.044
AKT3.2	3.14817e-07	0.401142	0.198	0.154	0.00485952	Mature rods	AKT3	0.044
C6orf120	6.68867e-13	0.828926	0.103	0.059	1.03246e-08	Mature rods	C6orf120	0.044
AL391650.1	7.52909e-13	0.808633	0.105	0.061	1.16219e-08	Mature rods	AL391650.1	0.044
ATRN	1.62724e-12	0.789677	0.108	0.064	2.51181e-08	Mature rods	ATRN	0.044
MIA3	8.4066e-12	0.748358	0.112	0.068	1.29764e-07	Mature rods	MIA3	0.044
TOP1	1.85691e-10	0.66146	0.121	0.077	2.86632e-06	Mature rods	TOP1	0.044
CALCOCO2.2	1.44886e-08	0.518681	0.152	0.108	0.000223646	Mature rods	CALCOCO2	0.044
SYNGR1.1	2.38139e-07	0.429217	0.174	0.13	0.00367591	Mature rods	SYNGR1	0.044
TTBK2	3.84745e-10	0.652894	0.117	0.074	5.93893e-06	Mature rods	TTBK2	0.043
SLC39A6.1	5.79805e-10	0.594108	0.138	0.095	8.94987e-06	Mature rods	SLC39A6	0.043
AMER2.1	1.41416e-09	0.473618	0.14	0.097	2.1829e-05	Mature rods	AMER2	0.043
TAF7.1	2.27123e-07	0.45107	0.167	0.124	0.00350587	Mature rods	TAF7	0.043
LHFPL3	3.18423e-11	0.695846	0.111	0.068	4.91518e-07	Mature rods	LHFPL3	0.043
MAK.2	1.19813e-08	0.397241	0.157	0.114	0.000184944	Mature rods	MAK	0.043
PBX3.2	3.13638e-08	0.508832	0.15	0.107	0.000484132	Mature rods	PBX3	0.043
EWSR1.1	8.9427e-08	0.457298	0.157	0.114	0.00138039	Mature rods	EWSR1	0.043
CDS2.2	8.8314e-10	0.56298	0.142	0.099	1.36322e-05	Mature rods	CDS2	0.043
AP1B1.1	2.25796e-10	0.679575	0.114	0.072	3.48538e-06	Mature rods	AP1B1	0.042
WDR31.2	3.85754e-09	0.594256	0.128	0.086	5.9545e-05	Mature rods	WDR31	0.042
TNRC6C	8.21716e-09	0.574502	0.128	0.086	0.00012684	Mature rods	TNRC6C	0.042
AMPH.1	1.45565e-10	0.677881	0.111	0.069	2.24695e-06	Mature rods	AMPH	0.042
MEF2D.1	8.62525e-10	0.640418	0.121	0.079	1.33139e-05	Mature rods	MEF2D	0.042
LPGAT1.2	6.33191e-09	0.409842	0.151	0.109	9.77394e-05	Mature rods	LPGAT1	0.042
MYO5B.1	4.86646e-07	0.335788	0.182	0.14	0.00751186	Mature rods	MYO5B	0.042
KCTD6	6.77198e-10	0.619698	0.113	0.072	1.04532e-05	Mature rods	KCTD6	0.041
NAPB.2	8.46749e-07	0.227782	0.226	0.185	0.0130704	Mature rods	NAPB	0.041
SSX2IP.1	1.1133e-06	0.420889	0.163	0.122	0.0171848	Mature rods	SSX2IP	0.041
BIRC6.1	1.50097e-06	0.404088	0.17	0.129	0.023169	Mature rods	BIRC6	0.041
NBEA.2	1.93257e-06	0.289028	0.201	0.16	0.0298311	Mature rods	NBEA	0.041
ZNF253	6.31349e-12	0.672935	0.103	0.062	9.74551e-08	Mature rods	ZNF253	0.041
DAP3	3.35654e-10	0.655994	0.109	0.068	5.18115e-06	Mature rods	DAP3	0.041
SLC17A5	1.00721e-09	0.573553	0.121	0.08	1.55474e-05	Mature rods	SLC17A5	0.041
ZFP91	1.26318e-09	0.648183	0.111	0.07	1.94984e-05	Mature rods	ZFP91	0.041
WBP2.1	7.05181e-09	0.594072	0.122	0.081	0.000108852	Mature rods	WBP2	0.041
NIPBL.1	2.25252e-07	0.473091	0.15	0.109	0.00347698	Mature rods	NIPBL	0.041
UBB.1	4.81654e-10	0.65994	0.114	0.074	7.43481e-06	Mature rods	UBB	0.04
ATP5F1A.1	1.9338e-09	0.651524	0.112	0.072	2.98501e-05	Mature rods	ATP5F1A	0.04
DYRK2	4.70718e-09	0.634262	0.114	0.074	7.266e-05	Mature rods	DYRK2	0.04
POLR1D	1.91976e-08	0.574891	0.126	0.086	0.000296334	Mature rods	POLR1D	0.04
GSK3A.1	9.85546e-08	0.522484	0.131	0.091	0.00152129	Mature rods	GSK3A	0.04
CLPTM1.1	1.70652e-07	0.453947	0.16	0.12	0.00263418	Mature rods	CLPTM1	0.04
VPS36.2	6.28378e-07	0.447022	0.151	0.111	0.00969965	Mature rods	VPS36	0.04
EYS.2	7.59593e-07	0.229362	0.21	0.17	0.0117251	Mature rods	EYS	0.04
PITRM1	1.7334e-09	0.664696	0.111	0.072	2.67567e-05	Mature rods	PITRM1	0.039
NMT1	6.29095e-09	0.63316	0.113	0.074	9.71071e-05	Mature rods	NMT1	0.039
PPFIA2.1	9.31229e-08	0.521946	0.127	0.088	0.00143744	Mature rods	PPFIA2	0.039
BBS7.2	1.0398e-07	0.538267	0.129	0.09	0.00160503	Mature rods	BBS7	0.039
IFT22.2	1.13941e-07	0.528824	0.129	0.09	0.00175879	Mature rods	IFT22	0.039
SNRK	5.03446e-13	0.767178	0.104	0.065	7.77119e-09	Mature rods	SNRK	0.039
ZNF24	6.05693e-11	0.638231	0.103	0.064	9.34948e-07	Mature rods	ZNF24	0.039
NEGR1	2.65914e-10	0.639261	0.105	0.066	4.10465e-06	Mature rods	NEGR1	0.039
NFIC	2.16999e-09	0.677291	0.105	0.066	3.3496e-05	Mature rods	NFIC	0.039
ARL2BP	2.48505e-09	0.645183	0.107	0.068	3.83593e-05	Mature rods	ARL2BP	0.039
DNM1.1	1.19465e-08	0.556353	0.119	0.08	0.000184406	Mature rods	DNM1	0.039
MAPK6.2	2.45986e-07	0.492935	0.143	0.104	0.00379704	Mature rods	MAPK6	0.039
PTP4A3.2	5.90003e-17	-0.115469	0.422	0.383	9.10729e-13	Mature rods	PTP4A3	0.039
ARFGEF1.1	2.89623e-09	0.656337	0.109	0.071	4.47062e-05	Mature rods	ARFGEF1	0.038
AP2M1.1	4.71581e-09	0.628551	0.111	0.073	7.27932e-05	Mature rods	AP2M1	0.038
SLC30A9	1.00692e-07	0.537349	0.129	0.091	0.00155429	Mature rods	SLC30A9	0.038
ERLEC1	2.63426e-07	0.517983	0.129	0.091	0.00406624	Mature rods	ERLEC1	0.038
HLTF.2	3.94363e-07	0.504427	0.131	0.093	0.00608739	Mature rods	HLTF	0.038
SUMO3.2	2.66188e-06	0.362375	0.201	0.163	0.0410887	Mature rods	SUMO3	0.038
KIRREL1	1.00262e-09	0.710023	0.102	0.064	1.54764e-05	Mature rods	KIRREL1	0.038
DEDD	3.10212e-09	0.67533	0.105	0.067	4.78843e-05	Mature rods	DEDD	0.038
POMGNT1	4.2614e-08	0.604478	0.11	0.073	0.00065779	Mature rods	POMGNT1	0.037
KDM5B.2	2.31773e-06	0.160312	0.234	0.197	0.0357765	Mature rods	KDM5B	0.037
KIAA1191	2.39591e-09	0.67516	0.104	0.067	3.69832e-05	Mature rods	KIAA1191	0.037
MAP1LC3A.1	8.82699e-08	0.568846	0.118	0.081	0.00136253	Mature rods	MAP1LC3A	0.037
MLLT11.2	2.63536e-06	0.439224	0.142	0.105	0.0406793	Mature rods	MLLT11	0.037
TTC39C	1.81334e-09	0.430842	0.117	0.081	2.79907e-05	Mature rods	TTC39C	0.036
KIAA0408	2.53396e-08	0.648163	0.101	0.065	0.000391142	Mature rods	KIAA0408	0.036
NCOR1	3.15021e-08	0.547913	0.126	0.09	0.000486267	Mature rods	NCOR1	0.036
TMOD2.1	2.86093e-07	0.534645	0.122	0.086	0.00441613	Mature rods	TMOD2	0.036
ANKRD11.2	2.51129e-06	0.455401	0.131	0.095	0.0387642	Mature rods	ANKRD11	0.036
RPN2	2.76054e-08	0.630758	0.105	0.069	0.000426116	Mature rods	RPN2	0.036
TCAF1	1.03544e-07	0.55299	0.118	0.082	0.0015983	Mature rods	TCAF1	0.036
MAPRE3.1	1.08485e-07	0.428194	0.157	0.122	0.00167458	Mature rods	MAPRE3	0.035
ATCAY.1	1.12799e-07	0.559265	0.117	0.082	0.00174117	Mature rods	ATCAY	0.035
STAG2	1.13038e-07	0.596515	0.106	0.071	0.00174486	Mature rods	STAG2	0.035
MLF2.1	1.33096e-07	0.564108	0.112	0.077	0.00205447	Mature rods	MLF2	0.035
SHOC2	1.96459e-07	0.572456	0.106	0.071	0.00303254	Mature rods	SHOC2	0.035
KDM2A	5.38054e-07	0.539347	0.112	0.077	0.00830539	Mature rods	KDM2A	0.035
DMD.1	1.03922e-06	0.522901	0.117	0.082	0.0160413	Mature rods	DMD	0.035
ZBTB18.1	2.93628e-06	0.477302	0.124	0.089	0.0453244	Mature rods	ZBTB18	0.035
PINK1.2	2.9696e-06	0.471104	0.126	0.091	0.0458387	Mature rods	PINK1	0.035
MAP3K9	2.25974e-09	0.648123	0.105	0.07	3.48813e-05	Mature rods	MAP3K9	0.035
CAB39.1	2.40202e-07	0.541971	0.119	0.084	0.00370775	Mature rods	CAB39	0.035
SDC3	1.51037e-07	0.405818	0.115	0.081	0.0023314	Mature rods	SDC3	0.034
USP10	2.96039e-07	0.577262	0.106	0.072	0.00456966	Mature rods	USP10	0.034
C18orf32.1	5.26889e-07	0.553316	0.106	0.072	0.00813307	Mature rods	C18orf32	0.034
KIAA1109	1.48853e-06	0.514075	0.114	0.08	0.0229769	Mature rods	KIAA1109	0.034
NUCKS1.2	2.94134e-06	0.405486	0.132	0.098	0.0454025	Mature rods	NUCKS1	0.034
DUSP1.2	7.97955e-09	0.123716	0.17	0.137	0.000123172	Mature rods	DUSP1	0.033
ATP1B1	6.27251e-08	0.403645	0.109	0.076	0.000968224	Mature rods	ATP1B1	0.033
NRSN2.1	5.21763e-07	0.569226	0.107	0.074	0.00805394	Mature rods	NRSN2	0.033
PAPSS1	6.9667e-07	0.521515	0.114	0.081	0.0107538	Mature rods	PAPSS1	0.033
ITGAV.2	4.43211e-07	0.273443	0.132	0.1	0.0068414	Mature rods	ITGAV	0.032
PPT1	1.32039e-06	0.565184	0.1	0.069	0.0203815	Mature rods	PPT1	0.031
HACD3	1.9202e-06	0.550148	0.102	0.071	0.0296402	Mature rods	HACD3	0.031
OAZ2.1	7.86426e-07	0.410265	0.138	0.109	0.0121393	Mature rods	OAZ2	0.029
MT-CO1.1	2.07241e-52	-0.459348	0.716	0.692	3.19897e-48	Mature rods	MT-CO1	0.024
OTX2.2	4.24389e-13	-0.123547	0.308	0.284	6.55087e-09	Mature rods	OTX2	0.024
CROCC	8.15166e-07	0.244163	0.101	0.078	0.0125829	Mature rods	CROCC	0.023
SMIM36	7.90618e-07	0.153586	0.107	0.086	0.012204	Mature rods	SMIM36	0.021
TF.3	0	3.08141	0.985	0.174	0	Early MG	TF	0.811
VIM.3	0	2.32114	0.989	0.245	0	Early MG	VIM	0.744
DKK3.3	0	2.02752	0.954	0.218	0	Early MG	DKK3	0.736
FRZB.3	0	3.00923	0.869	0.158	0	Early MG	FRZB	0.711
CRABP1.3	0	2.72491	0.874	0.169	0	Early MG	CRABP1	0.705
CLU.3	0	1.62624	0.907	0.223	0	Early MG	CLU	0.684
SPP1.3	0	2.28941	0.821	0.171	0	Early MG	SPP1	0.65
CDH23.3	0	3.10734	0.753	0.113	0	Early MG	CDH23	0.64
WIF1.3	0	1.64393	0.786	0.165	0	Early MG	WIF1	0.621
IGFBP2.3	0	2.8787	0.713	0.115	0	Early MG	IGFBP2	0.598
SLC2A1.3	0	2.30349	0.852	0.256	0	Early MG	SLC2A1	0.596
SLITRK2.3	0	2.81802	0.68	0.107	0	Early MG	SLITRK2	0.573
APP.3	5.04959308573391e-310	1.81598	0.901	0.329	7.79455e-306	Early MG	APP	0.572
STAC2.3	0	3.31112	0.656	0.089	0	Early MG	STAC2	0.567
DDR1.3	0	3.04673	0.674	0.121	0	Early MG	DDR1	0.553
SLC16A1.3	0	2.26864	0.847	0.309	0	Early MG	SLC16A1	0.538
PTGDS.3	3.16639e-277	2.03044	0.657	0.129	4.88765e-273	Early MG	PTGDS	0.528
GLUL.3	2.40128e-297	2.66246	0.686	0.161	3.70662e-293	Early MG	GLUL	0.525
SCARB1.1	0	3.86344	0.57	0.048	0	Early MG	SCARB1	0.522
FLT1.3	2.37492e-269	2.21328	0.651	0.131	3.66592e-265	Early MG	FLT1	0.52
ACTB.3	1.03924e-252	1.77493	0.828	0.311	1.60417e-248	Early MG	ACTB	0.517
GPX3.3	1.20901e-264	2.2665	0.635	0.124	1.86622e-260	Early MG	GPX3	0.511
ENO1.3	1.43699e-246	2.25745	0.664	0.17	2.21814e-242	Early MG	ENO1	0.494
EGR1.3	2.21747e-197	1.53315	0.775	0.284	3.42289e-193	Early MG	EGR1	0.491
FOS.3	5.51511e-211	1.505	0.694	0.206	8.51312e-207	Early MG	FOS	0.488
CHPF.3	1.17752e-297	3.06823	0.57	0.085	1.81762e-293	Early MG	CHPF	0.485
TRIB2.3	0	2.80328	0.605	0.143	0	Early MG	TRIB2	0.462
RTN4.3	1.82231e-184	1.64528	0.733	0.272	2.81292e-180	Early MG	RTN4	0.461
C1orf61.3	1.39674e-265	2.93285	0.536	0.076	2.15601e-261	Early MG	C1orf61	0.46
LGR4.3	3.44135e-176	1.66116	0.693	0.238	5.31207e-172	Early MG	LGR4	0.455
VEGFA.2	2.20407e-190	2.12624	0.613	0.173	3.40221e-186	Early MG	VEGFA	0.44
PTN.3	1.4459e-186	1.72748	0.598	0.16	2.2319e-182	Early MG	PTN	0.438
TIMP2.3	7.83415e-187	1.98313	0.614	0.182	1.20928e-182	Early MG	TIMP2	0.432
AKAP12.3	1.42867e-234	2.78702	0.51	0.079	2.2053e-230	Early MG	AKAP12	0.431
FZD5.3	1.68208e-198	2.2831	0.539	0.113	2.59646e-194	Early MG	FZD5	0.426
CNN3.3	7.51038e-167	1.71217	0.603	0.178	1.1593e-162	Early MG	CNN3	0.425
FTH1.3	5.75352e-153	1.3308	0.764	0.342	8.88113e-149	Early MG	FTH1	0.422
RDH10.3	3.06265e-154	1.57435	0.566	0.168	4.72751e-150	Early MG	RDH10	0.398
CD9.3	1.05307e-201	2.6166	0.478	0.081	1.62552e-197	Early MG	CD9	0.397
ZFP36L1.3	6.70375e-165	1.7357	0.536	0.14	1.03479e-160	Early MG	ZFP36L1	0.396
ADGRA2.3	4.82651e-203	2.58678	0.475	0.079	7.45019e-199	Early MG	ADGRA2	0.396
CP.3	1.94668e-169	1.62498	0.511	0.127	3.0049e-165	Early MG	CP	0.384
CDK18.1	1.71851e-229	3.16191	0.442	0.059	2.65269e-225	Early MG	CDK18	0.383
RCN1.3	1.76242e-151	2.04002	0.491	0.121	2.72047e-147	Early MG	RCN1	0.37
ID4.3	1.47349e-171	2.11698	0.461	0.092	2.27448e-167	Early MG	ID4	0.369
CRYAB.3	3.41273e-174	2.47018	0.438	0.078	5.26789e-170	Early MG	CRYAB	0.36
ATP2B4.3	1.19399e-144	2.06493	0.484	0.125	1.84304e-140	Early MG	ATP2B4	0.359
SFRP2.3	5.92404e-170	0.641793	0.519	0.164	9.14435e-166	Early MG	SFRP2	0.355
SOX9.3	1.15956e-160	2.33451	0.437	0.086	1.7899e-156	Early MG	SOX9	0.351
NR2F1.3	2.92502e-121	1.47534	0.521	0.17	4.51506e-117	Early MG	NR2F1	0.351
KDR.1	2.76065e-172	2.61037	0.413	0.068	4.26135e-168	Early MG	KDR	0.345
ACTG1.3	7.44022e-114	1.58646	0.542	0.201	1.14847e-109	Early MG	ACTG1	0.341
CRB1.3	1.86881e-115	1.62671	0.531	0.194	2.88469e-111	Early MG	CRB1	0.337
F3.3	3.79359e-151	2.05928	0.422	0.087	5.85579e-147	Early MG	F3	0.335
MAPK4.1	3.02617e-170	2.77144	0.398	0.065	4.6712e-166	Early MG	MAPK4	0.333
ECE1.3	1.7154e-149	2.3998	0.417	0.086	2.6479e-145	Early MG	ECE1	0.331
AEBP1.1	3.62902e-202	3.44121	0.381	0.051	5.60175e-198	Early MG	AEBP1	0.33
COL18A1.3	2.4045e-128	2.06008	0.432	0.107	3.71159e-124	Early MG	COL18A1	0.325
2003-06-01	6.57102e-92	1.26476	0.554	0.23	1.0143e-87	Early MG	JUN	0.324
DCLK1.3	1.09062e-132	2.20708	0.404	0.089	1.68348e-128	Early MG	DCLK1	0.315
NGFR.3	2.65942e-141	1.98547	0.4	0.085	4.10508e-137	Early MG	NGFR	0.315
SLAIN1.3	3.85615e-125	2.11166	0.42	0.106	5.95236e-121	Early MG	SLAIN1	0.314
RAX.3	2.93774e-88	1.33719	0.555	0.247	4.53469e-84	Early MG	RAX	0.308
SPON1.3	1.3333e-127	2.12513	0.39	0.086	2.05807e-123	Early MG	SPON1	0.304
NCAM1.3	9.23072e-95	1.55525	0.474	0.17	1.42485e-90	Early MG	NCAM1	0.304
LGALS3.1	2.02686e-157	2.9091	0.365	0.062	3.12867e-153	Early MG	LGALS3	0.303
LGI4.3	1.94388e-125	2.08505	0.388	0.086	3.00058e-121	Early MG	LGI4	0.302
GPM6B.3	1.58307e-87	1.44261	0.481	0.182	2.44363e-83	Early MG	GPM6B	0.299
GPR37.3	6.58155e-119	1.97791	0.389	0.092	1.01593e-114	Early MG	GPR37	0.297
ADAMTS1.1	5.84925e-138	2.38183	0.363	0.066	9.0289e-134	Early MG	ADAMTS1	0.297
RHOB.3	8.3897e-83	1.29364	0.492	0.196	1.29503e-78	Early MG	RHOB	0.296
FZD8.1	1.83524e-134	2.51859	0.362	0.068	2.83287e-130	Early MG	FZD8	0.294
WNK2.2	1.12211e-108	1.70406	0.454	0.167	1.73208e-104	Early MG	WNK2	0.287
SCD.3	5.2229e-108	2.0237	0.374	0.092	8.06207e-104	Early MG	SCD	0.282
LHX2.3	6.29739e-107	1.98889	0.375	0.093	9.72066e-103	Early MG	LHX2	0.282
ITGB8.3	2.27134e-109	2.16399	0.373	0.092	3.50604e-105	Early MG	ITGB8	0.281
LITAF.1	4.43899e-118	2.30375	0.352	0.073	6.85203e-114	Early MG	LITAF	0.279
IER2.3	3.55526e-81	1.28	0.444	0.166	5.48791e-77	Early MG	IER2	0.278
FAM171A2.3	4.91758e-98	1.87029	0.391	0.115	7.59078e-94	Early MG	FAM171A2	0.276
CNTFR.3	1.39105e-94	1.82871	0.375	0.105	2.14723e-90	Early MG	CNTFR	0.27
TOX3.1	7.89776e-115	2.24744	0.338	0.069	1.2191e-110	Early MG	TOX3	0.269
CDC42EP4.1	1.70967e-123	2.54048	0.326	0.058	2.63905e-119	Early MG	CDC42EP4	0.268
CCND2.3	6.77551e-106	2.14308	0.349	0.081	1.04587e-101	Early MG	CCND2	0.268
GABRG3.1	2.14521e-112	2.36759	0.328	0.066	3.31135e-108	Early MG	GABRG3	0.262
CA2.3	4.51435e-65	1.18116	0.462	0.201	6.96836e-61	Early MG	CA2	0.261
ARHGAP21.3	4.47225e-105	2.18552	0.34	0.081	6.90337e-101	Early MG	ARHGAP21	0.259
MOB3B.1	1.81271e-162	3.50984	0.285	0.026	2.79809e-158	Early MG	MOB3B	0.259
PRSS35.1	8.53653e-117	2.30532	0.317	0.059	1.3177e-112	Early MG	PRSS35	0.258
CD44.1	2.87638e-123	2.6804	0.306	0.05	4.43997e-119	Early MG	CD44	0.256
PAX6.3	1.14701e-72	1.10373	0.422	0.167	1.77052e-68	Early MG	PAX6	0.255
QDPR.3	5.61362e-92	1.4737	0.356	0.102	8.66519e-88	Early MG	QDPR	0.254
TUBB2B.3	3.4079e-56	0.889878	0.517	0.263	5.26043e-52	Early MG	TUBB2B	0.254
CDH2.3	1.75559e-51	0.934511	0.539	0.291	2.70993e-47	Early MG	CDH2	0.248
COL2A1.3	2.63825e-89	1.68859	0.341	0.094	4.0724e-85	Early MG	COL2A1	0.247
H1F0.3	1.98467e-62	1.22311	0.42	0.174	3.06354e-58	Early MG	H1F0	0.246
OAF.1	1.03892e-96	2.14781	0.316	0.071	1.60368e-92	Early MG	OAF	0.245
GPM6A.3	1.23047e-56	0.973704	0.471	0.226	1.89936e-52	Early MG	GPM6A	0.245
ZFP36L2.3	2.26533e-76	1.51334	0.361	0.117	3.49677e-72	Early MG	ZFP36L2	0.244
CCN1.3	8.34648e-86	1.44939	0.336	0.096	1.28836e-81	Early MG	CCN1	0.24
FGFR1.1	8.81351e-93	2.11821	0.306	0.069	1.36045e-88	Early MG	FGFR1	0.237
NOTCH2NLC.3	3.92603e-66	1.47062	0.373	0.136	6.06023e-62	Early MG	NOTCH2NLC	0.237
JUNB.3	1.07368e-63	1.19278	0.387	0.151	1.65734e-59	Early MG	JUNB	0.236
PKIA.3	1.54451e-84	1.97902	0.32	0.084	2.38411e-80	Early MG	PKIA	0.236
PHLDA1.1	2.31475e-92	2.11857	0.296	0.065	3.57305e-88	Early MG	PHLDA1	0.231
MAB21L1.2	5.7727e-46	0.893333	0.555	0.325	8.91074e-42	Early MG	MAB21L1	0.23
FLNA.1	3.10456e-108	2.67476	0.273	0.045	4.79219e-104	Early MG	FLNA	0.228
SPRY2.3	1.24377e-77	1.83199	0.316	0.088	1.91989e-73	Early MG	SPRY2	0.228
YAP1.1	2.59377e-84	2.07495	0.301	0.074	4.00374e-80	Early MG	YAP1	0.227
PTPRS.3	3.34767e-58	1.38877	0.372	0.147	5.16746e-54	Early MG	PTPRS	0.225
RLBP1.3	1.08904e-86	1.25162	0.318	0.096	1.68104e-82	Early MG	RLBP1	0.222
INF2.1	9.21275e-92	2.28941	0.275	0.055	1.42208e-87	Early MG	INF2	0.22
EEF2.3	3.50299e-41	0.721377	0.522	0.302	5.40722e-37	Early MG	EEF2	0.22
PLOD1.1	2.47732e-83	2.01612	0.284	0.066	3.824e-79	Early MG	PLOD1	0.218
[truncated: 11,693 more rows]
