# Supplementary material for: Single-cell analysis reveals impaired Müller glia-mediated intercellular communication and photoreceptor pathology in USH1C retinal organoids
Source: Cell Mol Life Sci. 2026 Jul 9;83(1):275. doi: 10.1007/s00018-026-06321-y (PMC13356176; doi:10.1007/s00018-026-06321-y)
Supplement: Supplementary file 3 — Supplementary file3 (XLSX 612 KB) [file 18_2026_6321_MOESM3_ESM.xlsx]

## Sheet: Table S2. Marker genes for fuse
	p_val	avg_log2FC	pct.1	pct.2	p_val_adj	cluster	gene	diff
TF	0	3.53	0.98	0.12	0	Mature MG	TF	0.86
DKK3	0	3.65	0.98	0.17	0	Mature MG	DKK3	0.81
WIF1	0	3.84	0.91	0.11	0	Mature MG	WIF1	0.8
CLU	0	3.23	0.97	0.17	0	Mature MG	CLU	0.8
VIM	0	2.44	0.99	0.2	0	Mature MG	VIM	0.79
SPP1	0	3.11	0.88	0.12	0	Mature MG	SPP1	0.76
CRABP1	0	3.29	0.88	0.12	0	Mature MG	CRABP1	0.76
SFRP2	0	3.05	0.85	0.1	0	Mature MG	SFRP2	0.75
FOS	0	3.01	0.85	0.16	0	Mature MG	FOS	0.7
FLT1	0	3.44	0.75	0.09	0	Mature MG	FLT1	0.67
FRZB	0	2.66	0.79	0.12	0	Mature MG	FRZB	0.67
GPX3	0	3.94	0.73	0.08	0	Mature MG	GPX3	0.65
EGR1	0	2.37	0.87	0.24	0	Mature MG	EGR1	0.62
RTN4	0	2.56	0.85	0.23	0	Mature MG	RTN4	0.62
QDPR	0	4.39	0.66	0.05	0	Mature MG	QDPR	0.61
APP	0	2.08	0.9	0.29	0	Mature MG	APP	0.61
SLITRK2	0	3.26	0.67	0.07	0	Mature MG	SLITRK2	0.6
ZFP36L1	0	3.11	0.69	0.1	0	Mature MG	ZFP36L1	0.59
CNN3	0	2.67	0.73	0.14	0	Mature MG	CNN3	0.59
LGR4	0	2.42	0.79	0.2	0	Mature MG	LGR4	0.59
IER2	0	3.03	0.69	0.12	0	Mature MG	IER2	0.58
RDH10	0	2.65	0.69	0.13	0	Mature MG	RDH10	0.57
RLBP1	0	3.91	0.61	0.05	0	Mature MG	RLBP1	0.56
CP	0	3.08	0.62	0.09	0	Mature MG	CP	0.53
NGFR	0	3.93	0.57	0.04	0	Mature MG	NGFR	0.53
RHOB	0	2.69	0.68	0.16	0	Mature MG	RHOB	0.52
ACTB	0	1.73	0.8	0.28	0	Mature MG	ACTB	0.52
JUNB	0	2.93	0.63	0.11	0	Mature MG	JUNB	0.52
PTN	0	2.17	0.64	0.13	0	Mature MG	PTN	0.51
COL2A1	0	3.58	0.56	0.05	0	Mature MG	COL2A1	0.51
JUN	0	2.37	0.7	0.19	0	Mature MG	JUN	0.5
SLC1A3	0	4.14	0.54	0.04	0	Mature MG	SLC1A3	0.5
GLUL	0	2.53	0.63	0.13	0	Mature MG	GLUL	0.5
SELENOP	0	2.83	0.6	0.1	0	Mature MG	SELENOP	0.5
FZD5	0	2.88	0.57	0.08	0	Mature MG	FZD5	0.49
RAX	0	2.14	0.69	0.21	0	Mature MG	RAX	0.48
LGI4	0	3.57	0.53	0.05	0	Mature MG	LGI4	0.47
HES1	0	4.06	0.51	0.04	0	Mature MG	HES1	0.47
F3	0	3.2	0.52	0.05	0	Mature MG	F3	0.47
GPR37	0	3.39	0.52	0.06	0	Mature MG	GPR37	0.47
CCN1	0	3.4	0.52	0.06	0	Mature MG	CCN1	0.47
ZFP36L2	0	2.88	0.54	0.08	0	Mature MG	ZFP36L2	0.46
SPON1	0	3.38	0.51	0.05	0	Mature MG	SPON1	0.46
SLC2A1	0	1.46	0.69	0.24	0	Mature MG	SLC2A1	0.45
ATP2B4	0	2.68	0.55	0.09	0	Mature MG	ATP2B4	0.45
PAX6	0	1.96	0.58	0.13	0	Mature MG	PAX6	0.45
C1orf61	0	3.29	0.5	0.05	0	Mature MG	C1orf61	0.45
CDH23	0	2.2	0.54	0.1	0	Mature MG	CDH23	0.45
GPM6B	0	2.19	0.59	0.15	0	Mature MG	GPM6B	0.44
DDR1	0	2.25	0.54	0.1	0	Mature MG	DDR1	0.44
KDR	0	3.54	0.47	0.04	0	Mature MG	KDR	0.43
ENO1	0	2.11	0.58	0.15	0	Mature MG	ENO1	0.43
RCN1	0	2.53	0.51	0.1	0	Mature MG	RCN1	0.42
TTYH1	0	2.82	0.5	0.08	0	Mature MG	TTYH1	0.42
BTG2	0	3.02	0.49	0.08	0	Mature MG	BTG2	0.42
CDH2	3.81046078982631e-316	1.58	0.67	0.26	5.88182727517589e-312	Mature MG	CDH2	0.41
SOX9	0	3.16	0.47	0.06	0	Mature MG	SOX9	0.41
COLEC12	0	2.01	0.54	0.13	0	Mature MG	COLEC12	0.41
SPARC	0	2.23	0.52	0.1	0	Mature MG	SPARC	0.41
DCBLD2	8.44e-305	1.67	0.62	0.22	1.3e-300	Mature MG	DCBLD2	0.41
SPRY2	0	3.22	0.46	0.06	0	Mature MG	SPRY2	0.41
COL18A1	0	2.6	0.48	0.08	0	Mature MG	COL18A1	0.4
MEST	0	2.16	0.51	0.11	0	Mature MG	MEST	0.4
GPM6A	2.62e-308	1.77	0.59	0.2	4.05e-304	Mature MG	GPM6A	0.4
CRB1	3.50383154540891e-317	1.89	0.57	0.17	5.40851437349319e-313	Mature MG	CRB1	0.4
STAC2	0	2.49	0.47	0.07	0	Mature MG	STAC2	0.4
TUBB2B	8.11e-266	1.4	0.63	0.23	1.25e-261	Mature MG	TUBB2B	0.39
OAF	0	3.46	0.43	0.04	0	Mature MG	OAF	0.39
SEL1L3	0	2.78	0.46	0.07	0	Mature MG	SEL1L3	0.39
FTH1	1.39e-245	1.07	0.71	0.32	2.14e-241	Mature MG	FTH1	0.39
CD9	0	2.82	0.44	0.06	0	Mature MG	CD9	0.38
NUDT4	0	2.54	0.47	0.09	0	Mature MG	NUDT4	0.38
MGARP	0	2.99	0.44	0.06	0	Mature MG	MGARP	0.38
SLAIN1	0	2.62	0.46	0.08	0	Mature MG	SLAIN1	0.38
PGRMC2	9.13940394004094e-313	2.04	0.52	0.14	0	Mature MG	PGRMC2	0.38
CA2	0	2.19	0.55	0.17	0	Mature MG	CA2	0.38
GABRG3	0	3.41	0.42	0.04	0	Mature MG	GABRG3	0.38
RHOC	0	3	0.43	0.06	0	Mature MG	RHOC	0.37
PRSS35	0	3.78	0.4	0.03	0	Mature MG	PRSS35	0.37
PRSS23	0	2.31	0.44	0.07	0	Mature MG	PRSS23	0.37
CRYAB	0	2.68	0.42	0.06	0	Mature MG	CRYAB	0.36
AKAP12	0	2.74	0.43	0.06	0	Mature MG	AKAP12	0.36
ID4	0	2.37	0.43	0.07	0	Mature MG	ID4	0.36
NOTCH2NLC	2.35e-297	2.16	0.46	0.11	3.63e-293	Mature MG	NOTCH2NLC	0.35
DCLK1	0	2.69	0.42	0.07	0	Mature MG	DCLK1	0.35
FSTL1	0	2.21	0.43	0.07	0	Mature MG	FSTL1	0.35
PHYHIPL	7.1e-253	1.77	0.5	0.15	1.1e-248	Mature MG	PHYHIPL	0.35
ADGRA2	0	2.73	0.41	0.06	0	Mature MG	ADGRA2	0.34
TMSB4X	1.27e-256	1.05	0.52	0.18	1.97e-252	Mature MG	TMSB4X	0.34
LIX1	0	4.12	0.37	0.02	0	Mature MG	LIX1	0.34
TIMP2	6.37e-227	1.59	0.5	0.17	9.83e-223	Mature MG	TIMP2	0.34
NES	0	2.7	0.39	0.06	0	Mature MG	NES	0.34
RRH	0	4.07	0.36	0.02	0	Mature MG	RRH	0.33
ADAMTS1	0	3.03	0.37	0.05	0	Mature MG	ADAMTS1	0.33
PTGDS	2.57e-283	1.13	0.45	0.12	3.97e-279	Mature MG	PTGDS	0.33
MAPK4	0	3.09	0.37	0.05	0	Mature MG	MAPK4	0.33
BEX1	1.02e-296	2.46	0.41	0.09	1.58e-292	Mature MG	BEX1	0.33
TOX3	0	3.04	0.37	0.05	0	Mature MG	TOX3	0.32
ACTG1	3.39e-206	1.54	0.51	0.18	5.24e-202	Mature MG	ACTG1	0.32
ITGB8	1.36e-302	2.36	0.39	0.07	2.1e-298	Mature MG	ITGB8	0.32
PHLDA1	0	3.21	0.36	0.04	0	Mature MG	PHLDA1	0.32
FZD8	0	2.92	0.37	0.05	0	Mature MG	FZD8	0.32
CFI	0	3.26	0.36	0.04	0	Mature MG	CFI	0.32
SAT1	1.89927174789914e-311	2.62	0.38	0.06	2.93e-307	Mature MG	SAT1	0.32
LHX2	3.19e-291	2.38	0.39	0.07	4.92e-287	Mature MG	LHX2	0.32
LGALS3	0	3.03	0.36	0.04	0	Mature MG	LGALS3	0.32
SLC16A1	4.09e-187	1.31	0.62	0.3	6.31e-183	Mature MG	SLC16A1	0.32
DACH1	2.17e-200	1.57	0.48	0.17	3.34e-196	Mature MG	DACH1	0.31
DUSP1	3.02e-276	2.33	0.42	0.11	4.66e-272	Mature MG	DUSP1	0.31
CTNNBIP1	0	3.13	0.35	0.05	0	Mature MG	CTNNBIP1	0.3
ECE1	5.9e-269	2.35	0.37	0.07	9.11e-265	Mature MG	ECE1	0.3
NOTCH2	2.39e-278	2.6	0.35	0.06	3.69e-274	Mature MG	NOTCH2	0.29
DEPRECATED-ENSG00000079215	0	4.15	0.31	0.02	0	Mature MG	DEPRECATED-ENSG00000079215	0.29
IGFBP2	9.4e-234	1.23	0.4	0.11	1.45e-229	Mature MG	IGFBP2	0.29
CCND2	4.28e-255	2.43	0.35	0.06	6.61e-251	Mature MG	CCND2	0.28
MOXD1	0	3.06	0.31	0.03	0	Mature MG	MOXD1	0.28
DIPK1C	0	3.52	0.31	0.03	0	Mature MG	DIPK1C	0.28
RBP1	7.29e-237	1.53	0.36	0.08	1.13e-232	Mature MG	RBP1	0.28
CAV1	0	3.5	0.31	0.03	0	Mature MG	CAV1	0.28
SEPTIN8	6.17e-253	2.5	0.34	0.06	9.52e-249	Mature MG	SEPTIN8	0.28
TGFB2	9.15e-269	2.53	0.32	0.05	1.41e-264	Mature MG	TGFB2	0.27
VSX2	2.43e-218	1.71	0.36	0.09	3.75e-214	Mature MG	VSX2	0.27
CRYM	0	4.64	0.28	0.01	0	Mature MG	CRYM	0.27
LITAF	2.64e-241	2.42	0.33	0.06	4.07e-237	Mature MG	LITAF	0.27
SERPING1	1.19411714074663e-318	3.47	0.29	0.03	1.84323921845649e-314	Mature MG	SERPING1	0.27
LTBP3	8.75e-212	2.11	0.34	0.08	1.35e-207	Mature MG	LTBP3	0.27
NR2E1	0	3.23	0.3	0.03	7.69e-305	Mature MG	NR2E1	0.27
MCL1	2.86e-191	2	0.35	0.09	4.42e-187	Mature MG	MCL1	0.26
CNTFR	9.72e-191	1.98	0.35	0.09	1.5e-186	Mature MG	CNTFR	0.26
MARCKSL1	7.22e-160	1.6	0.38	0.12	1.11e-155	Mature MG	MARCKSL1	0.26
NCAM1	2.25e-139	1.39	0.41	0.16	3.48e-135	Mature MG	NCAM1	0.25
SOX8	0	4.26	0.27	0.02	0	Mature MG	SOX8	0.25
TRIB2	8.12e-148	1.4	0.39	0.14	1.25e-143	Mature MG	TRIB2	0.25
INF2	4.89e-254	2.91	0.29	0.04	7.54e-250	Mature MG	INF2	0.25
NR4A1	9.44e-220	2.28	0.3	0.06	1.46e-215	Mature MG	NR4A1	0.25
DDAH1	1.22e-213	2.41	0.31	0.06	1.88e-209	Mature MG	DDAH1	0.25
SYT11	1.09e-150	1.62	0.38	0.13	1.68e-146	Mature MG	SYT11	0.25
MFAP2	2.27e-250	2.89	0.29	0.04	3.5e-246	Mature MG	MFAP2	0.25
AKAP11	6.81e-140	1.45	0.41	0.16	1.05e-135	Mature MG	AKAP11	0.25
TBC1D9	9.8e-188	2.04	0.32	0.08	1.51e-183	Mature MG	TBC1D9	0.25
TMEM106C	6.79e-144	1.56	0.38	0.14	1.05e-139	Mature MG	TMEM106C	0.25
TMEM37	1.44e-218	2.57	0.3	0.05	2.22e-214	Mature MG	TMEM37	0.24
CD44	4.02e-248	2.87	0.28	0.04	6.21e-244	Mature MG	CD44	0.24
SCARB2	1.14e-103	1.01	0.48	0.24	1.75e-99	Mature MG	SCARB2	0.24
PCYT1B	0	3.94	0.25	0.02	5.68e-305	Mature MG	PCYT1B	0.24
DUSP16	2.33e-213	2.56	0.29	0.05	3.6e-209	Mature MG	DUSP16	0.24
EEF2	1.23e-94	0.85	0.52	0.29	1.89e-90	Mature MG	EEF2	0.24
ACTN4	1.48e-214	2.6	0.28	0.05	2.28e-210	Mature MG	ACTN4	0.24
NR2F1	1.1e-132	0.95	0.4	0.16	1.69e-128	Mature MG	NR2F1	0.23
PEA15	6.37e-107	1.08	0.47	0.24	9.83e-103	Mature MG	PEA15	0.23
PXDN	2.32e-221	2.7	0.28	0.04	3.58e-217	Mature MG	PXDN	0.23
NEK6	8.33e-241	2.98	0.27	0.04	1.29e-236	Mature MG	NEK6	0.23
SULF1	1.51e-276	3.53	0.25	0.02	2.33e-272	Mature MG	SULF1	0.23
YAP1	4.41e-187	2.26	0.29	0.06	6.81e-183	Mature MG	YAP1	0.23
METRN	1.18e-225	2.81	0.27	0.04	1.82e-221	Mature MG	METRN	0.23
FAM171A2	1.88e-142	1.7	0.33	0.1	2.9e-138	Mature MG	FAM171A2	0.23
JUND	2.13e-105	1.15	0.43	0.2	3.29e-101	Mature MG	JUND	0.23
MYO5B	1e-138	1.64	0.35	0.12	1.55e-134	Mature MG	MYO5B	0.23
HLF	5.61e-171	2.06	0.3	0.07	8.65e-167	Mature MG	HLF	0.23
FXYD1	1.74e-226	2.89	0.26	0.03	2.69e-222	Mature MG	FXYD1	0.22
TMEM248	1.59e-148	1.87	0.31	0.09	2.46e-144	Mature MG	TMEM248	0.22
SNX10	2.19e-198	2.57	0.27	0.05	3.39e-194	Mature MG	SNX10	0.22
HES5	2.68e-265	3.81	0.24	0.02	4.13e-261	Mature MG	HES5	0.22
CHRDL1	6.9e-243	3.24	0.25	0.03	1.07e-238	Mature MG	CHRDL1	0.22
ILDR2	4.15e-218	2.88	0.26	0.04	6.4e-214	Mature MG	ILDR2	0.22
PFN2	7.86e-90	0.99	0.46	0.24	1.21e-85	Mature MG	PFN2	0.22
PTPRS	1e-113	1.33	0.35	0.14	1.55e-109	Mature MG	PTPRS	0.22
DPYSL2	1.47e-113	1.36	0.34	0.13	2.27e-109	Mature MG	DPYSL2	0.21
PYGL	5.15e-253	3.49	0.23	0.02	7.95e-249	Mature MG	PYGL	0.21
EIF4EBP2	5.06e-107	1.34	0.36	0.15	7.8e-103	Mature MG	EIF4EBP2	0.21
RCAN2	7.9e-194	2.64	0.25	0.04	1.22e-189	Mature MG	RCAN2	0.21
DEPRECATED-ENSG00000134250	9.69e-202	2.74	0.25	0.04	1.5e-197	Mature MG	DEPRECATED-ENSG00000134250	0.21
CTSB	9.47e-114	1.47	0.33	0.12	1.46e-109	Mature MG	CTSB	0.21
PRELP	7.19e-207	2.71	0.24	0.04	1.11e-202	Mature MG	PRELP	0.21
PNRC1	9.28e-79	0.89	0.48	0.27	1.43e-74	Mature MG	PNRC1	0.21
CDC42EP4	1.28e-170	2.42	0.25	0.05	1.97e-166	Mature MG	CDC42EP4	0.2
LRP1	1.07e-153	1.98	0.27	0.06	1.65e-149	Mature MG	LRP1	0.2
PLPP3	4.93e-166	2.17	0.26	0.05	7.61e-162	Mature MG	PLPP3	0.2
FABP7	1.67e-202	2.87	0.23	0.03	2.58e-198	Mature MG	FABP7	0.2
STON1	3.55e-160	2.29	0.26	0.05	5.48e-156	Mature MG	STON1	0.2
SBSPON	1.32e-254	3.84	0.22	0.02	2.03e-250	Mature MG	SBSPON	0.2
QKI	6.42e-137	1.83	0.27	0.07	9.91e-133	Mature MG	QKI	0.2
STON2	3.4e-140	1.99	0.27	0.07	5.24e-136	Mature MG	STON2	0.2
COL11A1	2.73e-182	2.63	0.24	0.04	4.22e-178	Mature MG	COL11A1	0.2
P3H2	5.01e-191	2.79	0.23	0.03	7.73e-187	Mature MG	P3H2	0.2
EPHB2	6.19e-172	2.49	0.24	0.04	9.55e-168	Mature MG	EPHB2	0.2
PRDX6	2.65e-161	2.34	0.25	0.05	4.08e-157	Mature MG	PRDX6	0.2
TMEM184B	3.54e-114	1.6	0.3	0.1	5.47e-110	Mature MG	TMEM184B	0.2
FZD7	2.02e-202	2.88	0.23	0.03	3.12e-198	Mature MG	FZD7	0.2
NFIA	1.02e-164	2.2	0.25	0.05	1.57e-160	Mature MG	NFIA	0.2
BTG1	1.15e-77	0.98	0.44	0.24	1.78e-73	Mature MG	BTG1	0.2
KLHL8	5.84e-169	2.51	0.24	0.05	9.02e-165	Mature MG	KLHL8	0.2
MYO10	7.86e-148	2.15	0.25	0.06	1.21e-143	Mature MG	MYO10	0.2
FOSB	2.21e-223	3.16	0.22	0.02	3.41e-219	Mature MG	FOSB	0.2
PAM	3.25e-153	2.23	0.25	0.05	5.02e-149	Mature MG	PAM	0.2
FGFR1	3.76e-147	1.97	0.25	0.06	5.81e-143	Mature MG	FGFR1	0.19
CHL1	2.12e-180	2.64	0.23	0.04	3.28e-176	Mature MG	CHL1	0.19
MAB21L1	1.3e-63	0.72	0.51	0.32	2e-59	Mature MG	MAB21L1	0.19
GAS1	1.75e-243	3.87	0.21	0.02	2.71e-239	Mature MG	GAS1	0.19
FXYD6	1.43e-120	1.61	0.27	0.08	2.21e-116	Mature MG	FXYD6	0.19
FLRT2	4.47e-191	2.95	0.22	0.03	6.9e-187	Mature MG	FLRT2	0.19
CALR	7.47e-109	1.6	0.29	0.1	1.15e-104	Mature MG	CALR	0.19
MDFIC	9.7e-233	3.69	0.21	0.02	1.5e-228	Mature MG	MDFIC	0.19
CTDSP2	2.86e-126	1.91	0.26	0.07	4.41e-122	Mature MG	CTDSP2	0.19
BEX3	3.01e-107	1.55	0.29	0.1	4.64e-103	Mature MG	BEX3	0.19
RASSF4	3.66e-182	2.82	0.22	0.03	5.66e-178	Mature MG	RASSF4	0.19
SULF2	4.09e-150	2.03	0.24	0.05	6.32e-146	Mature MG	SULF2	0.19
APOE	1.7e-150	2.25	0.23	0.05	2.63e-146	Mature MG	APOE	0.19
H1F0	1.83e-77	1.08	0.35	0.17	2.82e-73	Mature MG	H1F0	0.19
SOX2	4.38e-194	3.09	0.21	0.03	6.75e-190	Mature MG	SOX2	0.18
GOLM1	1.73e-120	1.78	0.26	0.07	2.68e-116	Mature MG	GOLM1	0.18
SPOCK1	1.49e-162	2.48	0.22	0.04	2.31e-158	Mature MG	SPOCK1	0.18
LSAMP	5.01e-140	2.04	0.24	0.05	7.73e-136	Mature MG	LSAMP	0.18
SLC35F1	3.39e-165	2.66	0.22	0.03	5.23e-161	Mature MG	SLC35F1	0.18
DAB2IP	3.32e-141	2.23	0.23	0.05	5.12e-137	Mature MG	DAB2IP	0.18
EGR2	2.74e-184	3.1	0.2	0.02	4.24e-180	Mature MG	EGR2	0.18
COL1A2	3.04e-157	1.81	0.22	0.04	4.69e-153	Mature MG	COL1A2	0.18
TIMP1	1.58e-120	1.89	0.24	0.06	2.43e-116	Mature MG	TIMP1	0.18
CMTM3	9.48e-179	3	0.2	0.03	1.46e-174	Mature MG	CMTM3	0.18
PLXNB2	7.48e-102	1.61	0.26	0.09	1.15e-97	Mature MG	PLXNB2	0.18
EMC10	1.93e-133	2.2	0.23	0.05	2.98e-129	Mature MG	EMC10	0.18
RAPH1	4.09e-161	2.7	0.21	0.03	6.31e-157	Mature MG	RAPH1	0.18
FN1	2.21e-148	1.6	0.22	0.04	3.41e-144	Mature MG	FN1	0.18
DSC2	1.21e-196	3.37	0.19	0.02	1.86e-192	Mature MG	DSC2	0.17
ETV1	7.55e-184	3.12	0.2	0.02	1.17e-179	Mature MG	ETV1	0.17
NAV2	1.6e-156	2.58	0.21	0.03	2.46e-152	Mature MG	NAV2	0.17
BHLHE40	4e-136	2.33	0.22	0.05	6.18e-132	Mature MG	BHLHE40	0.17
MAF	5.53e-161	2.66	0.2	0.03	8.54e-157	Mature MG	MAF	0.17
MINAR1	1.34e-207	3.69	0.19	0.02	2.07e-203	Mature MG	MINAR1	0.17
FEZ1	7.12e-138	2.31	0.21	0.04	1.1e-133	Mature MG	FEZ1	0.17
CEBPD	8.3e-166	2.93	0.2	0.03	1.28e-161	Mature MG	CEBPD	0.17
BASP1	2.91e-96	1.41	0.26	0.09	4.49e-92	Mature MG	BASP1	0.17
VAT1L	4.03e-165	2.77	0.2	0.03	6.23e-161	Mature MG	VAT1L	0.17
ALDH3A2	3.49e-96	1.56	0.25	0.08	5.39e-92	Mature MG	ALDH3A2	0.17
MAGED2	5.87e-74	1.21	0.3	0.13	9.06e-70	Mature MG	MAGED2	0.17
DTX4	1.47e-163	2.89	0.19	0.03	2.27e-159	Mature MG	DTX4	0.17
FAM168A	1.57e-65	1.02	0.35	0.18	2.43e-61	Mature MG	FAM168A	0.17
AHCYL2	3.52e-125	2.17	0.21	0.05	5.44e-121	Mature MG	AHCYL2	0.17
AQP4	6.77e-181	3.18	0.18	0.02	1.05e-176	Mature MG	AQP4	0.17
RGS4	2.48e-180	3.23	0.18	0.02	3.83e-176	Mature MG	RGS4	0.16
GAB1	2.88e-159	2.9	0.19	0.03	4.44e-155	Mature MG	GAB1	0.16
TBX2	1.22e-127	2.06	0.21	0.05	1.89e-123	Mature MG	TBX2	0.16
SORBS2	1.48e-66	1.13	0.3	0.14	2.28e-62	Mature MG	SORBS2	0.16
FKBP10	1.7e-134	2.42	0.2	0.04	2.62e-130	Mature MG	FKBP10	0.16
LAP3	5.43e-192	3.61	0.18	0.02	8.38e-188	Mature MG	LAP3	0.16
MSN	7.48e-124	2.24	0.21	0.04	1.16e-119	Mature MG	MSN	0.16
SIX3	2.25e-81	1.37	0.26	0.1	3.47e-77	Mature MG	SIX3	0.16
MSI2	3.88e-63	1.07	0.32	0.16	5.99e-59	Mature MG	MSI2	0.16
NPVF	5.87e-164	3	0.18	0.02	9.07e-160	Mature MG	NPVF	0.16
MID1	4.19e-124	2.28	0.2	0.04	6.46e-120	Mature MG	MID1	0.16
ACSL3	7.77e-62	1.05	0.31	0.15	1.2e-57	Mature MG	ACSL3	0.16
ARHGAP21	3.57e-89	1.62	0.24	0.08	5.51e-85	Mature MG	ARHGAP21	0.16
MT-CO1	6.72e-66	0.53	0.84	0.68	1.04e-61	Mature MG	MT-CO1	0.16
FSCN1	1.46e-122	2.3	0.2	0.04	2.25e-118	Mature MG	FSCN1	0.16
PLD3	1.2e-56	0.95	0.33	0.17	1.85e-52	Mature MG	PLD3	0.16
DENND11	4.73e-103	1.92	0.22	0.06	7.31e-99	Mature MG	DENND11	0.16
ETV5	3.85e-188	3.68	0.17	0.01	5.94e-184	Mature MG	ETV5	0.16
IRF2BP2	8.94e-90	1.66	0.23	0.07	1.38e-85	Mature MG	IRF2BP2	0.16
MYO3A	2.28e-183	3.6	0.17	0.01	3.52e-179	Mature MG	MYO3A	0.15
GNAI2	2.19e-129	2.44	0.19	0.04	3.38e-125	Mature MG	GNAI2	0.15
IGFBP5	2.19e-110	0.43	0.24	0.09	3.38e-106	Mature MG	IGFBP5	0.15
AGL	2.29e-79	1.47	0.25	0.1	3.54e-75	Mature MG	AGL	0.15
TTYH3	1.38e-66	1.03	0.28	0.13	2.13e-62	Mature MG	TTYH3	0.15
NFIB	1.49e-94	1.31	0.23	0.08	2.29e-90	Mature MG	NFIB	0.15
ATP1A2	3.42e-132	0.83	0.22	0.06	5.28e-128	Mature MG	ATP1A2	0.15
TRAF4	3.37e-110	2.03	0.21	0.06	5.21e-106	Mature MG	TRAF4	0.15
MT-ND6	5.88e-55	0.82	0.47	0.32	9.07e-51	Mature MG	MT-ND6	0.15
SORCS1	7.29e-115	2.04	0.2	0.04	1.12e-110	Mature MG	SORCS1	0.15
DACT2	2.44e-162	3.25	0.17	0.02	3.76e-158	Mature MG	DACT2	0.15
CDKN1B	1.19e-82	1.59	0.23	0.08	1.84e-78	Mature MG	CDKN1B	0.15
PLP1	7.38e-193	3.9	0.16	0.01	1.14e-188	Mature MG	PLP1	0.15
CDK2AP1	1.31e-126	2.5	0.18	0.03	2.02e-122	Mature MG	CDK2AP1	0.15
NOTCH1	4.02e-124	2.31	0.19	0.04	6.2e-120	Mature MG	NOTCH1	0.15
CYB5R3	6.56e-91	1.76	0.21	0.06	1.01e-86	Mature MG	CYB5R3	0.15
CAV2	3.81e-153	3.09	0.17	0.02	5.88e-149	Mature MG	CAV2	0.15
COL6A2	2.62e-86	1.54	0.22	0.07	4.04e-82	Mature MG	COL6A2	0.15
ITM2B	2.22e-99	1.96	0.2	0.05	3.43e-95	Mature MG	ITM2B	0.15
MBOAT2	4.43e-87	1.72	0.22	0.07	6.84e-83	Mature MG	MBOAT2	0.15
CTNNAL1	1.98e-80	1.36	0.23	0.08	3.05e-76	Mature MG	CTNNAL1	0.15
CTNND1	1.15e-75	1.49	0.23	0.08	1.77e-71	Mature MG	CTNND1	0.15
THRA	1.24e-72	1.41	0.24	0.09	1.92e-68	Mature MG	THRA	0.15
COL23A1	7.78e-141	2.81	0.17	0.02	1.2e-136	Mature MG	COL23A1	0.15
CHPF	3.18e-80	1.07	0.24	0.09	4.91e-76	Mature MG	CHPF	0.15
TSC22D1	4.23e-69	1.32	0.23	0.09	6.53e-65	Mature MG	TSC22D1	0.14
AFAP1L2	5.86e-196	4.26	0.15	0.01	9.05e-192	Mature MG	AFAP1L2	0.14
FOXI3	4.38e-107	2.03	0.18	0.04	6.76e-103	Mature MG	FOXI3	0.14
ST5	1.64e-49	0.95	0.31	0.16	2.53e-45	Mature MG	ST5	0.14
ASAH2	2.88e-185	3.94	0.15	0.01	4.45e-181	Mature MG	ASAH2	0.14
CD81	3.82e-107	2.2	0.18	0.04	5.9e-103	Mature MG	CD81	0.14
B2M	1.5e-84	1.72	0.2	0.06	2.31e-80	Mature MG	B2M	0.14
PDZRN3	1.48e-81	1.67	0.2	0.06	2.29e-77	Mature MG	PDZRN3	0.14
CREB5	1.83e-112	2.37	0.17	0.03	2.82e-108	Mature MG	CREB5	0.14
ANXA5	4.32e-88	1.84	0.19	0.05	6.66e-84	Mature MG	ANXA5	0.14
FYN	8.14e-80	1.65	0.2	0.07	1.26e-75	Mature MG	FYN	0.14
PIK3R2	1.26e-73	1.48	0.21	0.07	1.94e-69	Mature MG	PIK3R2	0.14
EGR3	4.01e-139	2.43	0.16	0.02	6.19e-135	Mature MG	EGR3	0.14
SCARA3	6.43e-129	2.79	0.16	0.02	9.92e-125	Mature MG	SCARA3	0.14
GALNT1	1.16e-68	1.44	0.21	0.08	1.8e-64	Mature MG	GALNT1	0.14
ATP2C1	4.97e-46	0.93	0.29	0.16	7.67e-42	Mature MG	ATP2C1	0.14
IER3	1.46e-135	3.03	0.15	0.02	2.25e-131	Mature MG	IER3	0.14
SERINC5	9.27e-134	2.95	0.15	0.02	1.43e-129	Mature MG	SERINC5	0.13
MOB3B	2.39e-122	2.61	0.16	0.03	3.69e-118	Mature MG	MOB3B	0.13
DEPRECATED-ENSG00000187017	1.54e-107	2.41	0.17	0.03	2.38e-103	Mature MG	DEPRECATED-ENSG00000187017	0.13
LAPTM4A	6.81e-88	1.94	0.18	0.05	1.05e-83	Mature MG	LAPTM4A	0.13
HKDC1	7.94e-147	2.8	0.15	0.02	1.23e-142	Mature MG	HKDC1	0.13
SORCS2	8.34e-84	1.81	0.19	0.05	1.29e-79	Mature MG	SORCS2	0.13
PON2	2.77e-126	2.85	0.15	0.02	4.27e-122	Mature MG	PON2	0.13
ELOVL5	4.4e-80	1.74	0.19	0.06	6.8e-76	Mature MG	ELOVL5	0.13
PTPRF	3.65e-61	1.34	0.22	0.09	5.63e-57	Mature MG	PTPRF	0.13
SH3GLB1	2.52e-56	1.23	0.24	0.11	3.89e-52	Mature MG	SH3GLB1	0.13
MOV10	2.51e-112	2.54	0.16	0.03	3.87e-108	Mature MG	MOV10	0.13
CYBRD1	5.23e-104	2.26	0.16	0.03	8.08e-100	Mature MG	CYBRD1	0.13
PEBP1	2.74e-52	1.16	0.24	0.11	4.23e-48	Mature MG	PEBP1	0.13
CFL1	7.33e-47	1	0.26	0.13	1.13e-42	Mature MG	CFL1	0.13
NDRG4	1.43e-76	1.25	0.2	0.07	2.21e-72	Mature MG	NDRG4	0.13
GSN	6.23e-68	1.06	0.21	0.08	9.62e-64	Mature MG	GSN	0.13
EGF	1.22e-143	3.4	0.14	0.01	1.88e-139	Mature MG	EGF	0.13
PREX2	8.78e-137	3.24	0.14	0.02	1.36e-132	Mature MG	PREX2	0.13
PALLD	1.11e-75	1.73	0.18	0.05	1.72e-71	Mature MG	PALLD	0.13
TCF4	4.73e-68	1.51	0.19	0.07	7.3e-64	Mature MG	TCF4	0.13
PLA2R1	3.14e-142	3.33	0.14	0.01	4.85e-138	Mature MG	PLA2R1	0.13
MAPK1	4e-41	0.9	0.27	0.15	6.17e-37	Mature MG	MAPK1	0.13
S1PR3	8.44e-139	3.2	0.14	0.01	1.3e-134	Mature MG	S1PR3	0.13
DEPRECATED-ENSG00000022267	9.47e-106	2.51	0.15	0.03	1.46e-101	Mature MG	DEPRECATED-ENSG00000022267	0.13
TENM4	1.27e-101	2.39	0.16	0.03	1.96e-97	Mature MG	TENM4	0.13
LAMP2	2.6e-73	1.67	0.18	0.06	4.01e-69	Mature MG	LAMP2	0.13
MGAT4B	2.55e-60	1.4	0.21	0.08	3.94e-56	Mature MG	MGAT4B	0.13
IL6ST	1.88e-49	1.12	0.24	0.11	2.9e-45	Mature MG	IL6ST	0.13
ASPH	2.08e-28	0.52	0.43	0.3	3.21e-24	Mature MG	ASPH	0.13
CSPG5	2.81e-54	1.21	0.22	0.09	4.35e-50	Mature MG	CSPG5	0.13
G6PC2	5.11e-133	3.26	0.14	0.01	7.89e-129	Mature MG	G6PC2	0.12
NFKBIZ	2.83e-81	1.9	0.17	0.05	4.38e-77	Mature MG	NFKBIZ	0.12
SYNPR	7.3e-117	2.39	0.15	0.02	1.13e-112	Mature MG	SYNPR	0.12
RASGRP1	5.86e-141	3.46	0.14	0.01	9.04e-137	Mature MG	RASGRP1	0.12
GLI3	1.83e-112	2.68	0.15	0.02	2.83e-108	Mature MG	GLI3	0.12
SESN3	3.73e-74	1.58	0.18	0.06	5.76e-70	Mature MG	SESN3	0.12
CASP3	8.89e-75	1.84	0.18	0.05	1.37e-70	Mature MG	CASP3	0.12
TM7SF2	2.89e-73	1.79	0.17	0.05	4.45e-69	Mature MG	TM7SF2	0.12
PARVA	2.56e-116	2.93	0.14	0.02	3.95e-112	Mature MG	PARVA	0.12
DEPRECATED-ENSG00000111328	5.47e-93	2.27	0.15	0.03	8.45e-89	Mature MG	DEPRECATED-ENSG00000111328	0.12
CD59	8.71e-61	1.49	0.19	0.07	1.34e-56	Mature MG	CD59	0.12
PKIA	6.4e-56	1.19	0.2	0.08	9.88e-52	Mature MG	PKIA	0.12
OSBPL10	3.33e-106	2.68	0.14	0.02	5.15e-102	Mature MG	OSBPL10	0.12
MDK	1.71e-70	1.54	0.17	0.05	2.64e-66	Mature MG	MDK	0.12
GOLIM4	1.69e-34	0.76	0.28	0.16	2.61e-30	Mature MG	GOLIM4	0.12
SLC6A11	2.56e-129	3.29	0.13	0.01	3.95e-125	Mature MG	SLC6A11	0.12
SRGAP1	3.55e-110	2.81	0.14	0.02	5.47e-106	Mature MG	SRGAP1	0.12
SRI	2.91e-71	1.82	0.16	0.05	4.48e-67	Mature MG	SRI	0.12
EPHA2	6.93e-69	1.76	0.17	0.05	1.07e-64	Mature MG	EPHA2	0.12
VCAN	3e-87	2.13	0.15	0.03	4.63e-83	Mature MG	VCAN	0.12
RHPN2	6.25e-84	2.16	0.15	0.03	9.65e-80	Mature MG	RHPN2	0.12
RGS16	2.36e-80	2.01	0.15	0.04	3.64e-76	Mature MG	RGS16	0.12
RIN2	3.78e-75	1.9	0.16	0.04	5.84e-71	Mature MG	RIN2	0.12
CBX6	1.63e-61	1.58	0.18	0.06	2.51e-57	Mature MG	CBX6	0.12
TNIK	1.05e-48	1.2	0.2	0.09	1.62e-44	Mature MG	TNIK	0.12
ABAT	1.98e-88	2.31	0.14	0.03	3.06e-84	Mature MG	ABAT	0.12
KIAA1217	1.02e-91	2.4	0.14	0.03	1.58e-87	Mature MG	KIAA1217	0.11
COBL	1.74e-64	1.68	0.17	0.05	2.68e-60	Mature MG	COBL	0.11
FXYD3	3.81e-116	3.05	0.13	0.02	5.88e-112	Mature MG	FXYD3	0.11
SCARB1	1.78e-63	1.35	0.18	0.06	2.74e-59	Mature MG	SCARB1	0.11
PEAK1	5.26e-58	1.47	0.18	0.06	8.12e-54	Mature MG	PEAK1	0.11
CLDN12	5.47e-48	1.22	0.21	0.09	8.44e-44	Mature MG	CLDN12	0.11
COL6A1	4.08e-49	1.16	0.2	0.08	6.29e-45	Mature MG	COL6A1	0.11
DAG1	3.37e-80	2.12	0.15	0.03	5.2e-76	Mature MG	DAG1	0.11
COL5A1	1.07e-59	1.58	0.17	0.06	1.66e-55	Mature MG	COL5A1	0.11
ZFP36	3.16e-114	3.06	0.13	0.02	4.87e-110	Mature MG	ZFP36	0.11
HSPB1	2.15e-59	1.42	0.17	0.06	3.32e-55	Mature MG	HSPB1	0.11
MAN1A1	1.89e-85	2.33	0.14	0.03	2.92e-81	Mature MG	MAN1A1	0.11
ATP1A1	3.57e-57	1.53	0.17	0.06	5.51e-53	Mature MG	ATP1A1	0.11
ADD3	1.91e-39	1	0.22	0.11	2.95e-35	Mature MG	ADD3	0.11
NFIX	5.57e-78	2.03	0.15	0.04	8.59e-74	Mature MG	NFIX	0.11
PCGF5	1.21e-69	1.89	0.15	0.04	1.87e-65	Mature MG	PCGF5	0.11
TUBB2A	6.56e-48	0.58	0.24	0.13	1.01e-43	Mature MG	TUBB2A	0.11
STRIP2	3.03e-84	1.39	0.15	0.04	4.67e-80	Mature MG	STRIP2	0.11
CCND1	2.02e-97	2.4	0.13	0.02	3.12e-93	Mature MG	CCND1	0.11
SELENON	1.29e-54	1.49	0.17	0.06	1.99e-50	Mature MG	SELENON	0.11
MYO1B	4.82e-107	2.97	0.13	0.02	7.45e-103	Mature MG	MYO1B	0.11
CALD1	6.97e-70	1.79	0.15	0.04	1.08e-65	Mature MG	CALD1	0.11
DNER	5.09e-56	1.3	0.17	0.06	7.85e-52	Mature MG	DNER	0.11
SULT1C4	9.8e-113	3.17	0.12	0.01	1.51e-108	Mature MG	SULT1C4	0.11
B3GAT1	2.7e-106	2.96	0.12	0.02	4.17e-102	Mature MG	B3GAT1	0.11
P2RY1	1.27e-102	2.71	0.13	0.02	1.96e-98	Mature MG	P2RY1	0.11
ANTXR1	4.81e-95	2.64	0.13	0.02	7.43e-91	Mature MG	ANTXR1	0.11
UBE2R2	3.57e-41	1.11	0.21	0.1	5.5e-37	Mature MG	UBE2R2	0.11
EGFR	2.5e-78	2.17	0.14	0.03	3.86e-74	Mature MG	EGFR	0.11
CPNE3	3.27e-47	1.31	0.18	0.07	5.05e-43	Mature MG	CPNE3	0.11
RHOBTB3	1.22e-37	0.85	0.22	0.11	1.89e-33	Mature MG	RHOBTB3	0.11
GRIA1	1.13e-57	1.56	0.16	0.05	1.74e-53	Mature MG	GRIA1	0.11
PHLPP1	1.88e-54	1.53	0.17	0.06	2.91e-50	Mature MG	PHLPP1	0.11
ABL1	1.65e-45	1.23	0.18	0.08	2.55e-41	Mature MG	ABL1	0.11
DSC3	2.15e-118	3.41	0.12	0.01	3.32e-114	Mature MG	DSC3	0.11
CDKN1A	7.21e-72	1.63	0.14	0.04	1.11e-67	Mature MG	CDKN1A	0.11
AIF1L	6.8e-109	3.14	0.12	0.01	1.05e-104	Mature MG	AIF1L	0.1
TTYH2	1.6e-78	2.27	0.13	0.03	2.47e-74	Mature MG	TTYH2	0.1
KAZN	1.84e-76	2.22	0.13	0.03	2.84e-72	Mature MG	KAZN	0.1
CDON	9.74e-60	1.69	0.15	0.05	1.5e-55	Mature MG	CDON	0.1
FAM20C	1.31e-53	1.53	0.16	0.06	2.02e-49	Mature MG	FAM20C	0.1
RGR	2.12e-82	1.37	0.14	0.03	3.27e-78	Mature MG	RGR	0.1
CDK18	1.94e-51	1.17	0.17	0.07	2.99e-47	Mature MG	CDK18	0.1
S1PR1	8.05e-82	2.37	0.12	0.02	1.24e-77	Mature MG	S1PR1	0.1
CHST2	8.64e-82	2.42	0.12	0.02	1.33e-77	Mature MG	CHST2	0.1
CXCR4	4.65e-55	1.46	0.15	0.05	7.18e-51	Mature MG	CXCR4	0.1
DCLK2	5e-54	1.51	0.15	0.05	7.72e-50	Mature MG	DCLK2	0.1
CRTAC1	1.84e-67	1.98	0.13	0.03	2.84e-63	Mature MG	CRTAC1	0.1
TRPM3	3.16e-60	0.94	0.16	0.06	4.87e-56	Mature MG	TRPM3	0.1
GNAQ	5.32e-47	1.38	0.16	0.06	8.21e-43	Mature MG	GNAQ	0.1
ZBTB20	2.33e-40	1.03	0.19	0.09	3.6e-36	Mature MG	ZBTB20	0.1
CD151	1.68e-58	1.75	0.14	0.04	2.6e-54	Mature MG	CD151	0.1
ORMDL3	3.47e-42	1.27	0.17	0.07	5.36e-38	Mature MG	ORMDL3	0.1
IRF2BPL	9.56e-51	1.54	0.15	0.05	1.48e-46	Mature MG	IRF2BPL	0.1
REPS1	1.64e-48	1.45	0.16	0.06	2.52e-44	Mature MG	REPS1	0.1
METRNL	7.45e-71	2.16	0.13	0.03	1.15e-66	Mature MG	METRNL	0.1
LAMB2	7.53e-59	1.79	0.14	0.04	1.16e-54	Mature MG	LAMB2	0.1
MARCKS	1.29e-36	1.08	0.19	0.09	1.99e-32	Mature MG	MARCKS	0.1
COL6A6	1.52e-103	3.22	0.11	0.01	2.34e-99	Mature MG	COL6A6	0.1
MYO6	2.7e-42	1.29	0.16	0.07	4.16e-38	Mature MG	MYO6	0.1
ITGAV	1.38e-37	0.9	0.19	0.09	2.13e-33	Mature MG	ITGAV	0.1
APLP2	2.13e-25	0.43	0.31	0.21	3.29e-21	Mature MG	APLP2	0.1
MAGED1	7.24e-33	0.92	0.2	0.1	1.12e-28	Mature MG	MAGED1	0.1
ZHX2	5.21e-86	2.75	0.11	0.02	8.04e-82	Mature MG	ZHX2	0.1
SLC44A2	5.44e-62	1.94	0.13	0.04	8.39e-58	Mature MG	SLC44A2	0.1
NCKAP1	1.12e-24	0.72	0.25	0.15	1.74e-20	Mature MG	NCKAP1	0.1
MFAP4	5.62e-64	0.98	0.14	0.05	8.67e-60	Mature MG	MFAP4	0.1
CRYL1	5.02e-51	1.58	0.14	0.05	7.74e-47	Mature MG	CRYL1	0.1
PTTG1IP	3.15e-38	1.18	0.17	0.08	4.86e-34	Mature MG	PTTG1IP	0.1
CD99	5.21e-68	2.14	0.12	0.03	8.05e-64	Mature MG	CD99	0.1
FLNA	1.39e-52	1.54	0.14	0.05	2.14e-48	Mature MG	FLNA	0.1
LRP4	3.93e-38	1.16	0.17	0.07	6.07e-34	Mature MG	LRP4	0.09
PDPN	1.25e-71	2.25	0.12	0.02	1.93e-67	Mature MG	PDPN	0.09
SLC15A2	3.53e-68	2.2	0.12	0.03	5.45e-64	Mature MG	SLC15A2	0.09
WWTR1	1.12e-58	1.82	0.13	0.04	1.73e-54	Mature MG	WWTR1	0.09
PLOD1	1.17e-44	1.12	0.16	0.07	1.81e-40	Mature MG	PLOD1	0.09
MXD4	1.38e-51	1.66	0.14	0.04	2.13e-47	Mature MG	MXD4	0.09
SLC15A4	1.11e-36	1.21	0.17	0.08	1.71e-32	Mature MG	SLC15A4	0.09
TRH	1.44e-82	2.42	0.11	0.02	2.23e-78	Mature MG	TRH	0.09
ADGRL3	8.93e-69	2.11	0.12	0.03	1.38e-64	Mature MG	ADGRL3	0.09
SPATA13	3.89e-65	2.1	0.12	0.03	6e-61	Mature MG	SPATA13	0.09
AEBP1	1.7e-50	1.03	0.15	0.06	2.62e-46	Mature MG	AEBP1	0.09
ARRDC3	1.04e-20	0.61	0.28	0.19	1.6e-16	Mature MG	ARRDC3	0.09
HGF	1.94e-100	3.35	0.1	0.01	2.99e-96	Mature MG	HGF	0.09
ME1	1.88e-69	2.3	0.12	0.02	2.9e-65	Mature MG	ME1	0.09
FAM102A	4.11e-67	2.23	0.12	0.03	6.35e-63	Mature MG	FAM102A	0.09
TSC22D4	1.41e-61	2.01	0.12	0.03	2.17e-57	Mature MG	TSC22D4	0.09
SRF	3.32e-45	1.37	0.15	0.06	5.12e-41	Mature MG	SRF	0.09
STAT3	7.05e-48	1.57	0.14	0.05	1.09e-43	Mature MG	STAT3	0.09
RGS5	4.24e-72	2.37	0.11	0.02	6.55e-68	Mature MG	RGS5	0.09
C1R	1.13e-65	2.11	0.12	0.03	1.74e-61	Mature MG	C1R	0.09
CMTM6	3.9e-55	1.83	0.13	0.04	6.03e-51	Mature MG	CMTM6	0.09
SEC14L2	4.09e-37	1.09	0.19	0.1	6.31e-33	Mature MG	SEC14L2	0.09
AKIRIN2	4.54e-32	1.03	0.18	0.09	7.01e-28	Mature MG	AKIRIN2	0.09
DCAF16	1.52e-31	1.01	0.18	0.09	2.34e-27	Mature MG	DCAF16	0.09
SCRN1	3.5e-21	0.6	0.26	0.17	5.4e-17	Mature MG	SCRN1	0.09
CDH11	3.42e-70	2.33	0.11	0.02	5.28e-66	Mature MG	CDH11	0.09
ID2	5.29e-62	2.06	0.12	0.03	8.17e-58	Mature MG	ID2	0.09
RBMS1	2.97e-85	2.95	0.1	0.01	4.59e-81	Mature MG	RBMS1	0.09
LRP10	4.85e-73	2.49	0.11	0.02	7.49e-69	Mature MG	LRP10	0.09
MLEC	1.08e-50	1.71	0.13	0.04	1.67e-46	Mature MG	MLEC	0.09
PEG10	4.83e-43	1.46	0.14	0.05	7.46e-39	Mature MG	PEG10	0.09
TSC22D2	7.72e-27	0.87	0.19	0.1	1.19e-22	Mature MG	TSC22D2	0.09
IFITM3	7.01e-83	2.9	0.1	0.01	1.08e-78	Mature MG	IFITM3	0.09
AGPAT5	8.99e-49	1.68	0.13	0.04	1.39e-44	Mature MG	AGPAT5	0.09
SORBS1	2.57e-70	2.48	0.11	0.02	3.97e-66	Mature MG	SORBS1	0.09
PDGFC	4.54e-69	2.43	0.11	0.02	7.01e-65	Mature MG	PDGFC	0.09
CCN2	5.98e-69	2.32	0.11	0.02	9.23e-65	Mature MG	CCN2	0.09
HES4	6.36e-63	2.23	0.11	0.02	9.82e-59	Mature MG	HES4	0.09
NIN	1.08e-47	1.64	0.13	0.04	1.66e-43	Mature MG	NIN	0.09
SEC14L1	7.05e-28	0.95	0.18	0.1	1.09e-23	Mature MG	SEC14L1	0.09
FLOT1	4.36e-39	1.37	0.14	0.05	6.73e-35	Mature MG	FLOT1	0.09
GNS	4.67e-38	1.34	0.14	0.06	7.21e-34	Mature MG	GNS	0.09
KCNK1	1.1e-71	0.97	0.12	0.03	1.7e-67	Mature MG	KCNK1	0.09
LRRC8A	5.3e-29	1	0.17	0.08	8.18e-25	Mature MG	LRRC8A	0.09
GAREM1	9.18e-75	2.69	0.1	0.02	1.42e-70	Mature MG	GAREM1	0.08
AMOTL1	2.03e-42	1.52	0.13	0.04	3.13e-38	Mature MG	AMOTL1	0.08
TXNIP	4.92e-31	1.12	0.16	0.08	7.59e-27	Mature MG	TXNIP	0.08
DEPRECATED-ENSG00000164434	4.89e-70	2.48	0.1	0.02	7.55e-66	Mature MG	DEPRECATED-ENSG00000164434	0.08
LAMP1	1.7e-23	0.78	0.19	0.11	2.63e-19	Mature MG	LAMP1	0.08
FAT1	3.7e-63	2.25	0.1	0.02	5.71e-59	Mature MG	FAT1	0.08
SLC22A23	1.19e-58	2.13	0.11	0.02	1.83e-54	Mature MG	SLC22A23	0.08
HYAL2	3.37e-46	1.69	0.12	0.04	5.21e-42	Mature MG	HYAL2	0.08
CDK4	2.67e-33	1.18	0.15	0.07	4.12e-29	Mature MG	CDK4	0.08
SKP1	2.64e-22	0.71	0.21	0.12	4.08e-18	Mature MG	SKP1	0.08
RDH11	2.53e-29	1	0.16	0.08	3.91e-25	Mature MG	RDH11	0.08
FNDC3A	5.3e-27	0.97	0.17	0.09	8.18e-23	Mature MG	FNDC3A	0.08
NINJ1	4.34e-57	2.09	0.11	0.03	6.71e-53	Mature MG	NINJ1	0.08
KIAA1671	2.43e-54	2.05	0.11	0.03	3.76e-50	Mature MG	KIAA1671	0.08
ID3	1.94e-49	1.62	0.11	0.03	3e-45	Mature MG	ID3	0.08
C4orf3	4.6e-17	0.59	0.25	0.17	7.09e-13	Mature MG	C4orf3	0.08
MT-ATP6	2.05e-39	-0.17	0.86	0.78	3.16e-35	Mature MG	MT-ATP6	0.08
AGPAT1	3.88e-24	0.89	0.18	0.1	6e-20	Mature MG	AGPAT1	0.08
MAPK1IP1L	1.37e-18	0.63	0.22	0.14	2.11e-14	Mature MG	MAPK1IP1L	0.08
ARHGEF26	1.24e-54	2.05	0.1	0.03	1.92e-50	Mature MG	ARHGEF26	0.08
EFCAB14	5.93e-32	1.22	0.14	0.06	9.15e-28	Mature MG	EFCAB14	0.08
CPNE1	7.49e-31	1.18	0.14	0.06	1.16e-26	Mature MG	CPNE1	0.08
CNTN1	2.15e-19	0.65	0.21	0.13	3.31e-15	Mature MG	CNTN1	0.08
H3F3A	1.37e-14	0.46	0.28	0.2	2.12e-10	Mature MG	H3F3A	0.08
TMEM263	3.51e-28	1.05	0.15	0.07	5.41e-24	Mature MG	TMEM263	0.08
GNA13	1.33e-29	1.08	0.15	0.07	2.06e-25	Mature MG	GNA13	0.08
CADM3	4.48e-28	0.52	0.19	0.12	6.92e-24	Mature MG	CADM3	0.08
LIMCH1	3.89e-26	1.01	0.15	0.08	6e-22	Mature MG	LIMCH1	0.08
DOC2B	1.21e-23	0.85	0.19	0.11	1.87e-19	Mature MG	DOC2B	0.08
ZYX	2.9e-38	1.53	0.12	0.04	4.48e-34	Mature MG	ZYX	0.08
BSG	2.07e-14	0.5	0.26	0.19	3.2e-10	Mature MG	BSG	0.08
BCAM	4.47e-44	1.66	0.11	0.03	6.91e-40	Mature MG	BCAM	0.08
CDH20	8.78e-40	1.07	0.13	0.05	1.36e-35	Mature MG	CDH20	0.08
LGALS3BP	2.18e-46	1.89	0.1	0.03	3.36e-42	Mature MG	LGALS3BP	0.08
CTDSP1	3.36e-36	1.46	0.12	0.04	5.19e-32	Mature MG	CTDSP1	0.08
KIF13A	3.11e-33	1.37	0.12	0.05	4.81e-29	Mature MG	KIF13A	0.07
CUX1	6.34e-24	0.94	0.15	0.08	9.79e-20	Mature MG	CUX1	0.07
MSANTD4	1.2e-26	1.08	0.14	0.07	1.85e-22	Mature MG	MSANTD4	0.07
ASTN1	8.22e-34	1.42	0.12	0.04	1.27e-29	Mature MG	ASTN1	0.07
NECTIN3	4.8e-30	1.12	0.13	0.06	7.41e-26	Mature MG	NECTIN3	0.07
ABLIM1	9.76e-27	1.06	0.14	0.07	1.51e-22	Mature MG	ABLIM1	0.07
SPRY1	5.61e-40	1.67	0.1	0.03	8.66e-36	Mature MG	SPRY1	0.07
TMEM132A	1.22e-31	1.3	0.12	0.05	1.88e-27	Mature MG	TMEM132A	0.07
DYNLL2	6.21e-14	0.5	0.24	0.17	9.59e-10	Mature MG	DYNLL2	0.07
TANC1	1.18e-41	1.75	0.1	0.03	1.83e-37	Mature MG	TANC1	0.07
PDIA3	4.05e-27	1.16	0.13	0.06	6.24e-23	Mature MG	PDIA3	0.07
PSAP	8.14e-20	0.81	0.16	0.09	1.26e-15	Mature MG	PSAP	0.07
LRRN3	5.92e-44	1.28	0.1	0.03	9.14e-40	Mature MG	LRRN3	0.07
NRCAM	1.97e-24	0.96	0.14	0.07	3.04e-20	Mature MG	NRCAM	0.07
GLUD1	9.65e-21	0.88	0.16	0.09	1.49e-16	Mature MG	GLUD1	0.07
PCMTD1	9.97e-20	0.84	0.16	0.09	1.54e-15	Mature MG	PCMTD1	0.07
EID1	1.98e-15	0.63	0.2	0.13	3.06e-11	Mature MG	EID1	0.07
TYMS	1.04e-37	1.6	0.1	0.03	1.61e-33	Mature MG	TYMS	0.07
GPC1	2.91e-31	1.23	0.11	0.05	4.49e-27	Mature MG	GPC1	0.07
C9orf72	1.81e-22	0.96	0.14	0.07	2.8e-18	Mature MG	C9orf72	0.07
NDST1	2.57e-21	0.93	0.15	0.08	3.97e-17	Mature MG	NDST1	0.07
FAM169A	1.99e-14	0.59	0.21	0.14	3.07e-10	Mature MG	FAM169A	0.07
LRIG1	1.1e-31	1.32	0.11	0.04	1.7e-27	Mature MG	LRIG1	0.07
S100A6	2.98e-33	1.36	0.1	0.04	4.6e-29	Mature MG	S100A6	0.07
SEPTIN2	6.71e-25	1.15	0.12	0.06	1.04e-20	Mature MG	SEPTIN2	0.07
PCDHGB6	1.26e-22	0.99	0.13	0.07	1.95e-18	Mature MG	PCDHGB6	0.07
WDR83OS	1.81e-18	0.8	0.15	0.09	2.79e-14	Mature MG	WDR83OS	0.07
FNDC3B	7.73e-33	1.47	0.1	0.04	1.19e-28	Mature MG	FNDC3B	0.07
HOMER2	2.04e-32	1.45	0.1	0.04	3.15e-28	Mature MG	HOMER2	0.07
SEMA6A	4.74e-32	1.16	0.11	0.05	7.32e-28	Mature MG	SEMA6A	0.07
PIGM	2.38e-26	1.23	0.12	0.05	3.68e-22	Mature MG	PIGM	0.07
SP1	5.63e-26	1.2	0.12	0.05	8.69e-22	Mature MG	SP1	0.07
HYOU1	1.82e-24	1.11	0.12	0.06	2.81e-20	Mature MG	HYOU1	0.07
LAMC1	3.82e-31	1.39	0.1	0.04	5.9e-27	Mature MG	LAMC1	0.07
OLFM2	4.9e-27	1.28	0.11	0.05	7.56e-23	Mature MG	OLFM2	0.07
KLF3	1.84e-25	1.19	0.12	0.05	2.83e-21	Mature MG	KLF3	0.07
CADM4	4.3e-25	1.14	0.12	0.05	6.63e-21	Mature MG	CADM4	0.07
TUBA1A	4.36e-24	1.14	0.12	0.05	6.73e-20	Mature MG	TUBA1A	0.07
P4HA1	2.05e-19	0.78	0.15	0.08	3.17e-15	Mature MG	P4HA1	0.07
DLG5	8.93e-30	1.34	0.11	0.04	1.38e-25	Mature MG	DLG5	0.06
EFEMP2	1.84e-29	1.33	0.11	0.04	2.83e-25	Mature MG	EFEMP2	0.06
ZDHHC13	1.33e-25	1.21	0.11	0.05	2.06e-21	Mature MG	ZDHHC13	0.06
JAG1	2.16e-25	1.15	0.13	0.06	3.34e-21	Mature MG	JAG1	0.06
NHSL1	2.53e-24	1.14	0.12	0.05	3.9e-20	Mature MG	NHSL1	0.06
GINM1	7.41e-24	1.12	0.12	0.06	1.14e-19	Mature MG	GINM1	0.06
EEF1G	2.32e-13	0.56	0.2	0.13	3.58e-09	Mature MG	EEF1G	0.06
NFAT5	8.24e-12	0.5	0.22	0.16	1.27e-07	Mature MG	NFAT5	0.06
CYB5B	2.19e-26	1.17	0.12	0.06	3.39e-22	Mature MG	CYB5B	0.06
GLG1	7.02e-23	1.09	0.12	0.06	1.08e-18	Mature MG	GLG1	0.06
NENF	3.12e-21	1.04	0.13	0.06	4.82e-17	Mature MG	NENF	0.06
RORB	8.02e-14	0.36	0.23	0.16	1.24e-09	Mature MG	RORB	0.06
PBX1	1.28e-12	0.57	0.2	0.14	1.98e-08	Mature MG	PBX1	0.06
EMD	1.25e-14	0.68	0.17	0.11	1.93e-10	Mature MG	EMD	0.06
TLE5	2.13e-20	1	0.12	0.06	3.29e-16	Mature MG	TLE5	0.06
RCN2	1.65e-16	0.75	0.15	0.09	2.54e-12	Mature MG	RCN2	0.06
CMTM4	6.86e-26	1.29	0.1	0.04	1.06e-21	Mature MG	CMTM4	0.06
TMSB10	8.1e-20	0.4	0.18	0.12	1.25e-15	Mature MG	TMSB10	0.06
GRN	5.97e-27	1.32	0.1	0.04	9.22e-23	Mature MG	GRN	0.06
XPOT	1.98e-26	1.34	0.1	0.04	3.06e-22	Mature MG	XPOT	0.06
DHX32	3.8e-23	1.13	0.11	0.05	5.87e-19	Mature MG	DHX32	0.06
MIDN	2.7e-26	1.31	0.11	0.04	4.17e-22	Mature MG	MIDN	0.06
PFKM	1.61e-15	0.75	0.15	0.09	2.48e-11	Mature MG	PFKM	0.06
CNN2	2.66e-22	1.09	0.11	0.05	4.1e-18	Mature MG	CNN2	0.06
REV3L	3.9e-21	1.01	0.12	0.06	6.01e-17	Mature MG	REV3L	0.06
COL9A2	6.63e-30	1.03	0.1	0.04	1.02e-25	Mature MG	COL9A2	0.06
ZEB2	2.77e-23	0.36	0.16	0.1	4.27e-19	Mature MG	ZEB2	0.06
NECTIN2	3.26e-22	1.11	0.11	0.05	5.04e-18	Mature MG	NECTIN2	0.06
SNX17	4.63e-25	1.28	0.1	0.04	7.15e-21	Mature MG	SNX17	0.06
PTPN12	4.29e-13	0.57	0.17	0.11	6.62e-09	Mature MG	PTPN12	0.06
SCD	1.31e-15	0.44	0.16	0.1	2.02e-11	Mature MG	SCD	0.06
CRTAP	5.79e-17	0.86	0.13	0.07	8.94e-13	Mature MG	CRTAP	0.06
TUBB	2.75e-15	0.78	0.14	0.08	4.25e-11	Mature MG	TUBB	0.06
C1QL1	9.53e-22	0.81	0.11	0.05	1.47e-17	Mature MG	C1QL1	0.06
DAP	2.07e-21	1.12	0.1	0.05	3.2e-17	Mature MG	DAP	0.06
HS2ST1	6.04e-14	0.73	0.14	0.08	9.32e-10	Mature MG	HS2ST1	0.06
TAF10	2.34e-12	0.64	0.16	0.1	3.62e-08	Mature MG	TAF10	0.06
ADD1	2.97e-09	0.24	0.29	0.24	4.58e-05	Mature MG	ADD1	0.06
LIX1L	4.21e-12	0.63	0.17	0.11	6.5e-08	Mature MG	LIX1L	0.06
ARID5B	7.8e-18	0.94	0.11	0.06	1.2e-13	Mature MG	ARID5B	0.06
GPR162	1.32e-17	0.95	0.11	0.06	2.04e-13	Mature MG	GPR162	0.06
LRP2	8.3e-13	0.69	0.15	0.09	1.28e-08	Mature MG	LRP2	0.06
CIRBP	2.12e-08	0.26	0.29	0.23	0.000326621	Mature MG	CIRBP	0.06
MT-CO2	3.82e-48	-0.34	0.77	0.71	5.9e-44	Mature MG	MT-CO2	0.05
DDAH2	2.74e-13	0.73	0.14	0.08	4.22e-09	Mature MG	DDAH2	0.05
MCRIP1	2.24e-18	1.04	0.11	0.05	3.46e-14	Mature MG	MCRIP1	0.05
ERF	6.86e-19	1.05	0.1	0.05	1.06e-14	Mature MG	ERF	0.05
LAMTOR1	1.01e-12	0.66	0.15	0.09	1.56e-08	Mature MG	LAMTOR1	0.05
MICAL3	6.32e-19	1.04	0.1	0.05	9.75e-15	Mature MG	MICAL3	0.05
NCSTN	2.46e-16	0.94	0.11	0.06	3.8e-12	Mature MG	NCSTN	0.05
GLIS2	4.49e-14	0.81	0.13	0.07	6.93e-10	Mature MG	GLIS2	0.05
NUMA1	7.62e-13	0.72	0.14	0.08	1.18e-08	Mature MG	NUMA1	0.05
ERBIN	5.44e-15	0.79	0.12	0.07	8.4e-11	Mature MG	ERBIN	0.05
WNK2	3.57e-08	0.32	0.23	0.18	0.000551535	Mature MG	WNK2	0.05
LDB1	1.19e-11	0.64	0.15	0.09	1.84e-07	Mature MG	LDB1	0.05
EIF4A2	2.56e-09	0.51	0.18	0.13	3.96e-05	Mature MG	EIF4A2	0.05
DDIT4	2.27e-14	0.75	0.12	0.07	3.51e-10	Mature MG	DDIT4	0.05
ZNF219	5.8e-17	1	0.1	0.05	8.95e-13	Mature MG	ZNF219	0.05
SPINT2	6.96e-17	1.03	0.1	0.05	1.07e-12	Mature MG	SPINT2	0.05
SCD5	1.06e-15	0.85	0.11	0.06	1.63e-11	Mature MG	SCD5	0.05
HNRNPA0	3.6e-11	0.66	0.14	0.09	5.56e-07	Mature MG	HNRNPA0	0.05
MCFD2	7.88e-16	0.99	0.1	0.05	1.22e-11	Mature MG	MCFD2	0.05
CALM3	1.12e-10	0.52	0.15	0.1	1.73e-06	Mature MG	CALM3	0.05
COX7A2L	1.5e-08	0.47	0.18	0.13	0.000231189	Mature MG	COX7A2L	0.05
DDX6	1.73e-08	0.49	0.17	0.13	0.000266909	Mature MG	DDX6	0.05
CDC42EP3	7.42e-12	0.7	0.13	0.08	1.14e-07	Mature MG	CDC42EP3	0.05
APC2	3.64e-13	0.6	0.12	0.08	5.62e-09	Mature MG	APC2	0.05
RAB12	6.62e-12	0.69	0.12	0.07	1.02e-07	Mature MG	RAB12	0.05
OAZ2	6.24e-09	0.51	0.15	0.11	9.63e-05	Mature MG	OAZ2	0.05
UBA52	2.46e-08	0.51	0.16	0.12	0.000379109	Mature MG	UBA52	0.05
IGF1R	6.76e-10	0.54	0.15	0.1	1.04e-05	Mature MG	IGF1R	0.05
COPG1	1.49e-13	0.79	0.11	0.06	2.29e-09	Mature MG	COPG1	0.05
GALNT10	4.96e-13	0.77	0.11	0.06	7.65e-09	Mature MG	GALNT10	0.05
OBSL1	1.51e-12	0.73	0.11	0.07	2.34e-08	Mature MG	OBSL1	0.05
RAB10	3.12e-10	0.65	0.13	0.08	4.82e-06	Mature MG	RAB10	0.05
PIK3R3	4.16e-10	0.65	0.12	0.08	6.41e-06	Mature MG	PIK3R3	0.05
GANAB	1.24e-09	0.65	0.12	0.08	1.92e-05	Mature MG	GANAB	0.04
NUCB1	2.07e-08	0.51	0.14	0.1	0.000319649	Mature MG	NUCB1	0.04
ZFAND3	5.17e-07	0.4	0.17	0.13	0.0079778	Mature MG	ZFAND3	0.04
LZIC	6.02e-10	0.65	0.12	0.07	9.3e-06	Mature MG	LZIC	0.04
SPIN1	1.6e-06	0.36	0.18	0.14	0.0247524	Mature MG	SPIN1	0.04
ADGRL2	1.76e-12	0.49	0.12	0.08	2.72e-08	Mature MG	ADGRL2	0.04
MAPK10	8.36e-12	0.69	0.1	0.06	1.29e-07	Mature MG	MAPK10	0.04
MED28	8.11e-11	0.78	0.1	0.06	1.25e-06	Mature MG	MED28	0.04
SSR2	1.24e-10	0.75	0.11	0.06	1.92e-06	Mature MG	SSR2	0.04
POLR2L	1.41e-10	0.73	0.11	0.06	2.18e-06	Mature MG	POLR2L	0.04
AFDN	5.96e-09	0.59	0.12	0.08	9.2e-05	Mature MG	AFDN	0.04
BTBD2	1.16e-06	0.45	0.16	0.12	0.0179292	Mature MG	BTBD2	0.04
KLHDC3	6.94e-08	0.52	0.14	0.1	0.00107073	Mature MG	KLHDC3	0.04
SREBF1	7.39e-09	0.63	0.12	0.07	0.000114014	Mature MG	SREBF1	0.04
TMEM106B	3.76e-07	0.44	0.15	0.11	0.00580421	Mature MG	TMEM106B	0.04
SLC25A33	8.91e-09	0.61	0.11	0.07	0.000137538	Mature MG	SLC25A33	0.04
ETFB	7.26e-10	0.67	0.1	0.06	1.12e-05	Mature MG	ETFB	0.04
PCDHB2	4.91e-09	0.49	0.13	0.09	7.58e-05	Mature MG	PCDHB2	0.04
SKI	2.48e-09	0.61	0.11	0.07	3.82e-05	Mature MG	SKI	0.04
TSPYL1	4.99e-07	0.52	0.13	0.09	0.00769725	Mature MG	TSPYL1	0.04
CMIP	4.3e-08	0.52	0.12	0.08	0.00066387	Mature MG	CMIP	0.04
ATRAID	8.44e-09	0.67	0.1	0.06	0.000130264	Mature MG	ATRAID	0.04
EIF3L	6.55e-08	0.57	0.11	0.08	0.00101062	Mature MG	EIF3L	0.04
MAPRE2	5.31e-07	0.25	0.19	0.15	0.00820354	Mature MG	MAPRE2	0.04
AMER2	2.71e-06	0.45	0.14	0.1	0.0418185	Mature MG	AMER2	0.04
SMAD5	2.39e-08	0.6	0.1	0.07	0.000368192	Mature MG	SMAD5	0.04
TCEAL4	1.84e-07	0.6	0.11	0.07	0.00284037	Mature MG	TCEAL4	0.04
SUCO	2.59e-06	0.36	0.14	0.1	0.039931	Mature MG	SUCO	0.04
MTCH1	3.51e-08	0.62	0.1	0.07	0.000541507	Mature MG	MTCH1	0.04
ERGIC3	8.29e-07	0.54	0.11	0.08	0.0127948	Mature MG	ERGIC3	0.04
ACTR1B	1.12e-06	0.56	0.11	0.08	0.0172978	Mature MG	ACTR1B	0.04
PLOD2	1.25e-06	0.39	0.13	0.1	0.0193261	Mature MG	PLOD2	0.04
SEPTIN11	2.05e-07	0.58	0.1	0.07	0.00316959	Mature MG	SEPTIN11	0.04
DMD	7.43e-07	0.43	0.12	0.08	0.0114625	Mature MG	DMD	0.03
TRIM24	1.9e-06	0.49	0.11	0.08	0.0292852	Mature MG	TRIM24	0.03
SQSTM1	8.82e-07	0.3	0.13	0.1	0.013609	Mature MG	SQSTM1	0.03
CTSA	1.79e-06	0.5	0.1	0.07	0.0275829	Mature MG	CTSA	0.03
ARL4C	2.95e-08	0.38	0.1	0.07	0.000455703	Mature MG	ARL4C	0.03
PTPRD	1.21e-11	0.26	0.1	0.07	1.87e-07	Mature MG	PTPRD	0.03
NPC2	1.36e-08	0.3	0.11	0.08	0.000210429	Mature MG	NPC2	0.03
MT-ND4L	7.55e-09	-0.11	0.5	0.48	0.000116534	Mature MG	MT-ND4L	0.02
PROX1	1.94e-28	-0.69	0.11	0.1	2.99e-24	Mature MG	PROX1	0.01
ZMIZ1	1.25e-06	-0.14	0.11	0.1	0.0192681	Mature MG	ZMIZ1	0.01
PDE6H.1	0	4.85	0.98	0.12	0	Cone photoreceptors	PDE6H	0.87
GUCA1C.1	0	5.31	0.77	0.03	0	Cone photoreceptors	GUCA1C	0.74
GUCA1B.1	0	3.01	0.9	0.2	0	Cone photoreceptors	GUCA1B	0.69
GUCA1A.1	0	3.62	0.79	0.1	0	Cone photoreceptors	GUCA1A	0.69
ARR3.1	0	6.12	0.68	0.02	0	Cone photoreceptors	ARR3	0.67
GNAT2.1	0	5.04	0.69	0.03	0	Cone photoreceptors	GNAT2	0.66
GNB3.1	0	2.18	0.87	0.3	0	Cone photoreceptors	GNB3	0.58
TLCD3B.1	0	2	0.86	0.28	0	Cone photoreceptors	TLCD3B	0.57
GNGT2.1	0	2.53	0.73	0.17	0	Cone photoreceptors	GNGT2	0.56
DPYSL3.1	0	2.09	0.78	0.23	0	Cone photoreceptors	DPYSL3	0.55
MAP6.1	0	3.29	0.62	0.08	0	Cone photoreceptors	MAP6	0.55
MPP4.1	0	2.17	0.73	0.19	0	Cone photoreceptors	MPP4	0.54
KCNV2.1	0	1.57	0.93	0.4	0	Cone photoreceptors	KCNV2	0.54
VTN.1	0	2.63	0.7	0.17	0	Cone photoreceptors	VTN	0.53
SEPTIN4.1	0	2.26	0.73	0.2	0	Cone photoreceptors	SEPTIN4	0.53
KCNB2.1	0	3.76	0.57	0.05	0	Cone photoreceptors	KCNB2	0.52
CHRNA3.1	0	2.5	0.66	0.15	0	Cone photoreceptors	CHRNA3	0.51
RBP3.1	0	1.48	0.77	0.28	0	Cone photoreceptors	RBP3	0.5
ZNF385A.1	0	1.67	0.82	0.33	0	Cone photoreceptors	ZNF385A	0.49
IMPG2.1	0	1.55	0.77	0.28	0	Cone photoreceptors	IMPG2	0.49
RS1.1	0	2.06	0.67	0.19	0	Cone photoreceptors	RS1	0.49
PROM1.1	0	1.38	0.94	0.46	0	Cone photoreceptors	PROM1	0.48
UNC119.1	0	1.3	0.9	0.42	0	Cone photoreceptors	UNC119	0.48
MYL4.1	0	4.77	0.5	0.02	0	Cone photoreceptors	MYL4	0.48
UGCG.1	0	3.07	0.55	0.08	0	Cone photoreceptors	UGCG	0.47
RCVRN.1	0	1.04	0.98	0.51	0	Cone photoreceptors	RCVRN	0.47
NEDD4L.1	0	2.14	0.61	0.15	0	Cone photoreceptors	NEDD4L	0.47
CRX.1	0	1.01	0.95	0.49	0	Cone photoreceptors	CRX	0.46
LAPTM4B.1	0	1.27	0.84	0.38	0	Cone photoreceptors	LAPTM4B	0.46
ITM2C.1	0	1.42	0.81	0.36	0	Cone photoreceptors	ITM2C	0.45
GRINA.1	0	1.48	0.74	0.3	0	Cone photoreceptors	GRINA	0.43
MAP1B.1	0	1.43	0.84	0.41	0	Cone photoreceptors	MAP1B	0.43
DLG4.1	0	1.41	0.73	0.3	0	Cone photoreceptors	DLG4	0.43
KIF2A.1	0	1.88	0.63	0.2	0	Cone photoreceptors	KIF2A	0.43
CDHR1.1	0	1.42	0.7	0.27	0	Cone photoreceptors	CDHR1	0.43
SLC24A2.1	0	4.12	0.46	0.03	0	Cone photoreceptors	SLC24A2	0.43
NSF.1	0	2.08	0.58	0.15	0	Cone photoreceptors	NSF	0.43
MAP2.1	0	1.8	0.64	0.21	0	Cone photoreceptors	MAP2	0.42
CPE.1	0	0.93	0.92	0.5	0	Cone photoreceptors	CPE	0.42
TULP1.1	0	1.71	0.62	0.21	0	Cone photoreceptors	TULP1	0.41
SCG3.1	0	2.06	0.55	0.14	0	Cone photoreceptors	SCG3	0.41
PLEKHB1.1	0	1.81	0.6	0.19	0	Cone photoreceptors	PLEKHB1	0.41
CNGB3.1	0	4.57	0.43	0.02	0	Cone photoreceptors	CNGB3	0.41
PCBP4.1	0	1.08	0.77	0.36	0	Cone photoreceptors	PCBP4	0.4
ENO2.1	0	1.16	0.88	0.48	0	Cone photoreceptors	ENO2	0.4
AKAP9.1	0	1.46	0.64	0.25	0	Cone photoreceptors	AKAP9	0.4
CPLX4.1	0	1.9	0.55	0.16	0	Cone photoreceptors	CPLX4	0.39
PRELID2.1	0	2.75	0.47	0.08	0	Cone photoreceptors	PRELID2	0.39
CKB.1	0	1.31	0.8	0.41	0	Cone photoreceptors	CKB	0.39
PEX5L.1	0	3.66	0.42	0.03	0	Cone photoreceptors	PEX5L	0.38
WASF3.1	0	1.42	0.65	0.27	0	Cone photoreceptors	WASF3	0.38
CREG1.1	0	2.72	0.47	0.09	0	Cone photoreceptors	CREG1	0.38
LBH.1	0	2.98	0.44	0.06	0	Cone photoreceptors	LBH	0.38
LPCAT1.1	0	1.89	0.56	0.18	0	Cone photoreceptors	LPCAT1	0.38
OPN1MW3	0	6.55	0.38	0.01	0	Cone photoreceptors	OPN1MW3	0.38
IMPG1.1	0	1.68	0.55	0.18	0	Cone photoreceptors	IMPG1	0.37
FSTL5.1	0	1.16	0.64	0.27	0	Cone photoreceptors	FSTL5	0.36
NDUFA4.1	0	1.63	0.56	0.2	0	Cone photoreceptors	NDUFA4	0.36
FSD1L.1	0	2.57	0.45	0.1	0	Cone photoreceptors	FSD1L	0.36
SYP.1	0	1.38	0.61	0.25	0	Cone photoreceptors	SYP	0.36
PDC.1	0	1.28	0.62	0.27	0	Cone photoreceptors	PDC	0.36
NPTX1	0	4.24	0.37	0.02	0	Cone photoreceptors	NPTX1	0.35
MT-ND5.1	0	1.29	0.79	0.45	0	Cone photoreceptors	MT-ND5	0.35
FMN1.1	0	1.32	0.57	0.22	0	Cone photoreceptors	FMN1	0.35
PLAAT1.1	0	3.86	0.37	0.03	0	Cone photoreceptors	PLAAT1	0.34
DST.1	0	1.81	0.48	0.15	0	Cone photoreceptors	DST	0.34
PRPH2.1	0	0.32	0.73	0.4	0	Cone photoreceptors	PRPH2	0.34
ALDOC.1	2.95e-288	0.94	0.7	0.36	4.56e-284	Cone photoreceptors	ALDOC	0.34
IFT57.1	0	1.83	0.47	0.14	0	Cone photoreceptors	IFT57	0.33
MAP4.1	0	1.36	0.53	0.2	0	Cone photoreceptors	MAP4	0.33
GUK1.1	0	2.9	0.39	0.06	0	Cone photoreceptors	GUK1	0.33
ARMC9.1	0	2.06	0.44	0.11	0	Cone photoreceptors	ARMC9	0.33
NLK.1	7.57e-276	0.85	0.7	0.37	1.17e-271	Cone photoreceptors	NLK	0.33
PTP4A3.1	6.42e-284	1.13	0.65	0.33	9.92e-280	Cone photoreceptors	PTP4A3	0.33
PTMS.1	1.75e-274	1.05	0.66	0.34	2.69e-270	Cone photoreceptors	PTMS	0.32
DHRS7.1	0	2.79	0.38	0.06	0	Cone photoreceptors	DHRS7	0.32
NDRG3.1	0	1.75	0.46	0.14	0	Cone photoreceptors	NDRG3	0.32
MT-ND3.1	0	1.16	0.84	0.53	0	Cone photoreceptors	MT-ND3	0.32
PDE6C	0	5.03	0.32	0.01	0	Cone photoreceptors	PDE6C	0.31
VOPP1.1	0	2.04	0.42	0.11	0	Cone photoreceptors	VOPP1	0.31
MT-ND2.1	0	1.28	0.88	0.56	0	Cone photoreceptors	MT-ND2	0.31
TSPAN7.1	1.31e-284	1.31	0.51	0.2	2.01e-280	Cone photoreceptors	TSPAN7	0.31
CELF3.1	0	1.78	0.43	0.12	0	Cone photoreceptors	CELF3	0.31
RD3.1	0	1.8	0.44	0.13	0	Cone photoreceptors	RD3	0.31
WDR47.1	0	2.1	0.41	0.11	0	Cone photoreceptors	WDR47	0.31
TSPAN3	1.59e-262	1.23	0.56	0.26	2.46e-258	Cone photoreceptors	TSPAN3	0.3
CAMK1D.1	0	1.8	0.43	0.13	0	Cone photoreceptors	CAMK1D	0.3
AFF1.1	6.09e-263	1.27	0.51	0.21	9.41e-259	Cone photoreceptors	AFF1	0.3
MT-ND1.1	7.56e-246	1.11	0.61	0.31	1.17e-241	Cone photoreceptors	MT-ND1	0.3
SLC4A7.1	8.49446827743345e-316	1.73	0.43	0.13	1.31120612330463e-311	Cone photoreceptors	SLC4A7	0.3
ANKRD33B.1	1.7515121210718e-319	1.75	0.42	0.12	2.70363411008644e-315	Cone photoreceptors	ANKRD33B	0.3
STX3.1	1.41e-247	0.76	0.63	0.33	2.18e-243	Cone photoreceptors	STX3	0.3
ADCY1.1	1.46e-243	1.15	0.52	0.23	2.26e-239	Cone photoreceptors	ADCY1	0.29
CHN2.1	0	2.31	0.37	0.08	0	Cone photoreceptors	CHN2	0.29
RTBDN.1	0	2.26	0.38	0.09	0	Cone photoreceptors	RTBDN	0.29
ZDHHC2.1	6.86e-276	1.54	0.45	0.16	1.06e-271	Cone photoreceptors	ZDHHC2	0.29
TPD52.1	2.38e-224	1.1	0.52	0.24	3.67e-220	Cone photoreceptors	TPD52	0.28
KCNB1.1	5.63e-225	0.85	0.55	0.27	8.69e-221	Cone photoreceptors	KCNB1	0.28
SLC6A6.1	1.97e-242	1.33	0.45	0.17	3.04e-238	Cone photoreceptors	SLC6A6	0.27
MT-CYB.1	0	1.07	0.83	0.55	0	Cone photoreceptors	MT-CYB	0.27
TP53BP2.1	0	2.51	0.33	0.06	0	Cone photoreceptors	TP53BP2	0.27
NAPB.1	1.14e-258	1.58	0.41	0.14	1.75e-254	Cone photoreceptors	NAPB	0.27
HEG1.1	0	2.35	0.34	0.07	0	Cone photoreceptors	HEG1	0.27
PRCD.1	4.97e-250	1.47	0.42	0.15	7.68e-246	Cone photoreceptors	PRCD	0.27
PCP4.1	6.78e-301	1.14	0.4	0.13	1.05e-296	Cone photoreceptors	PCP4	0.27
LRRC39.1	0	2.59	0.32	0.05	0	Cone photoreceptors	LRRC39	0.27
ANK1	0	4.23	0.28	0.02	0	Cone photoreceptors	ANK1	0.26
RHOBTB1	0	2.87	0.31	0.04	0	Cone photoreceptors	RHOBTB1	0.26
EGFLAM.1	2.81765637823263e-320	2.19	0.34	0.08	4.34933438543989e-316	Cone photoreceptors	EGFLAM	0.26
ABCA4.1	3.46e-281	0.28	0.63	0.36	5.33e-277	Cone photoreceptors	ABCA4	0.26
TTR	0	1.05	0.29	0.03	0	Cone photoreceptors	TTR	0.26
CEP120.1	6.22e-292	2	0.35	0.09	9.6e-288	Cone photoreceptors	CEP120	0.26
RORA.1	7.85e-262	1.73	0.38	0.12	1.21e-257	Cone photoreceptors	RORA	0.26
CA2.1	8.12e-233	1.06	0.42	0.17	1.25e-228	Cone photoreceptors	CA2	0.26
NTNG2.1	5.48e-229	1.45	0.4	0.14	8.45e-225	Cone photoreceptors	NTNG2	0.25
RAB41	0	5.83	0.26	0.01	0	Cone photoreceptors	RAB41	0.25
WWC1	0	2.83	0.3	0.04	0	Cone photoreceptors	WWC1	0.25
RASGRF2.1	3.19e-209	1.25	0.43	0.17	4.92e-205	Cone photoreceptors	RASGRF2	0.25
ATP1B2.1	5.03e-169	0.89	0.57	0.32	7.77e-165	Cone photoreceptors	ATP1B2	0.25
MEGF9.1	7.23e-279	1.98	0.34	0.09	1.12e-274	Cone photoreceptors	MEGF9	0.25
LMOD1	0	2.82	0.29	0.04	0	Cone photoreceptors	LMOD1	0.25
AAK1.1	7.6e-191	1.17	0.44	0.2	1.17e-186	Cone photoreceptors	AAK1	0.25
MYL6.1	1.85e-173	1.02	0.49	0.25	2.86e-169	Cone photoreceptors	MYL6	0.25
RXRG	0	2.95	0.28	0.04	0	Cone photoreceptors	RXRG	0.25
ARL6IP5.1	3.62e-220	1.5	0.38	0.14	5.59e-216	Cone photoreceptors	ARL6IP5	0.25
PPP4R4	0	2.81	0.28	0.04	0	Cone photoreceptors	PPP4R4	0.24
SCAMP5.1	1.16e-180	1.19	0.43	0.19	1.79e-176	Cone photoreceptors	SCAMP5	0.24
HIPK2.1	3.41e-159	0.97	0.47	0.23	5.26e-155	Cone photoreceptors	HIPK2	0.23
CLCN4.1	1.18e-262	2.03	0.31	0.08	1.83e-258	Cone photoreceptors	CLCN4	0.23
PBX3.1	8.94e-272	2.13	0.3	0.07	1.38e-267	Cone photoreceptors	PBX3	0.23
MT-ND4L.1	9.93e-145	0.71	0.67	0.44	1.53e-140	Cone photoreceptors	MT-ND4L	0.23
COTL1.1	1.94e-294	2.46	0.28	0.05	2.99e-290	Cone photoreceptors	COTL1	0.23
SNAP25.1	2.25e-148	0.72	0.51	0.28	3.47e-144	Cone photoreceptors	SNAP25	0.23
NBEA.1	1.06e-212	1.66	0.35	0.12	1.64e-208	Cone photoreceptors	NBEA	0.22
NME1.1	3.8e-294	2.48	0.28	0.05	5.86e-290	Cone photoreceptors	NME1	0.22
PLA2G5	0	3.32	0.25	0.03	0	Cone photoreceptors	PLA2G5	0.22
DNAJC5.1	2.18e-186	1.42	0.35	0.13	3.36e-182	Cone photoreceptors	DNAJC5	0.22
KIF21A.1	2.35e-207	1.64	0.33	0.11	3.63e-203	Cone photoreceptors	KIF21A	0.22
EFR3A.1	1.08e-174	1.18	0.38	0.16	1.67e-170	Cone photoreceptors	EFR3A	0.22
THRB.1	1.9e-263	2.26	0.28	0.06	2.94e-259	Cone photoreceptors	THRB	0.22
TTC3.1	3.62e-133	0.87	0.49	0.27	5.58e-129	Cone photoreceptors	TTC3	0.22
DPYSL5	5.94e-290	2.51	0.27	0.05	9.16e-286	Cone photoreceptors	DPYSL5	0.22
PITPNM1.1	3.5e-194	1.5	0.33	0.12	5.41e-190	Cone photoreceptors	PITPNM1	0.22
REEP2.1	1.17e-212	1.76	0.31	0.1	1.81e-208	Cone photoreceptors	REEP2	0.22
CADPS.1	6.59e-213	1.05	0.35	0.14	1.02e-208	Cone photoreceptors	CADPS	0.22
MT-CO2.1	0	1.08	0.89	0.68	0	Cone photoreceptors	MT-CO2	0.21
RPGRIP1.1	5.9e-193	1.58	0.32	0.11	9.11e-189	Cone photoreceptors	RPGRIP1	0.21
ELOVL2.1	1.94e-221	1.93	0.28	0.07	3e-217	Cone photoreceptors	ELOVL2	0.21
RNF157.1	1.61e-187	1.61	0.31	0.1	2.49e-183	Cone photoreceptors	RNF157	0.21
CEP170B.1	5.26e-247	2.31	0.26	0.05	8.12e-243	Cone photoreceptors	CEP170B	0.2
MYLK.1	1.12e-237	2.18	0.26	0.06	1.72e-233	Cone photoreceptors	MYLK	0.2
SLC38A3.1	3.49e-201	1.82	0.28	0.08	5.39e-197	Cone photoreceptors	SLC38A3	0.2
OAZ1	4.45e-106	0.5	0.71	0.5	6.87e-102	Cone photoreceptors	OAZ1	0.2
DZIP3.1	2.33e-212	1.94	0.27	0.07	3.59e-208	Cone photoreceptors	DZIP3	0.2
ATXN1.1	6.57e-142	1.17	0.36	0.16	1.01e-137	Cone photoreceptors	ATXN1	0.2
CDK5R1.1	6.29e-233	2.16	0.25	0.06	9.72e-229	Cone photoreceptors	CDK5R1	0.2
VAMP2.1	3.9e-127	0.96	0.4	0.2	6.03e-123	Cone photoreceptors	VAMP2	0.2
CCDC82.1	1.16e-170	1.52	0.3	0.11	1.8e-166	Cone photoreceptors	CCDC82	0.2
TUBB4B.1	1.49e-122	0.99	0.4	0.2	2.29e-118	Cone photoreceptors	TUBB4B	0.2
PITPNM2	1.06e-255	2.49	0.24	0.04	1.64e-251	Cone photoreceptors	PITPNM2	0.2
AGAP1.1	7.33e-133	1.08	0.36	0.17	1.13e-128	Cone photoreceptors	AGAP1	0.2
CLSTN1	1.52e-123	1.03	0.38	0.19	2.35e-119	Cone photoreceptors	CLSTN1	0.19
AIPL1.1	2.39e-194	0.18	0.5	0.31	3.69e-190	Cone photoreceptors	AIPL1	0.19
COX6A1.1	8.09e-167	1.55	0.3	0.1	1.25e-162	Cone photoreceptors	COX6A1	0.19
THBS4	0	4.3	0.2	0.01	0	Cone photoreceptors	THBS4	0.19
HK2.1	6.53e-116	0.91	0.4	0.2	1.01e-111	Cone photoreceptors	HK2	0.19
TRIM36.1	1.35e-135	1.08	0.34	0.15	2.09e-131	Cone photoreceptors	TRIM36	0.19
YPEL5.1	4.73e-147	1.41	0.3	0.12	7.31e-143	Cone photoreceptors	YPEL5	0.19
PYGB	1.23e-225	2.32	0.23	0.05	1.9e-221	Cone photoreceptors	PYGB	0.18
ROBO2	2.17e-213	2.14	0.23	0.05	3.35e-209	Cone photoreceptors	ROBO2	0.18
SLC38A1.1	3.59e-117	0.77	0.39	0.21	5.54e-113	Cone photoreceptors	SLC38A1	0.18
PACSIN1.1	1.39e-185	1.87	0.25	0.07	2.14e-181	Cone photoreceptors	PACSIN1	0.18
SALL1	0	3.86	0.19	0.01	0	Cone photoreceptors	SALL1	0.18
NOL4L.1	7.4e-130	1.23	0.31	0.13	1.14e-125	Cone photoreceptors	NOL4L	0.18
MT-ATP6.1	0	0.95	0.93	0.75	0	Cone photoreceptors	MT-ATP6	0.18
AGTPBP1.1	3.59e-117	1.02	0.34	0.16	5.54e-113	Cone photoreceptors	AGTPBP1	0.18
SH3GL2.1	1.51e-184	1.94	0.24	0.06	2.33e-180	Cone photoreceptors	SH3GL2	0.18
SYT1.1	1.69e-111	0.91	0.36	0.18	2.61e-107	Cone photoreceptors	SYT1	0.18
GRK1.1	4.97e-160	1.46	0.27	0.09	7.68e-156	Cone photoreceptors	GRK1	0.18
FAM107A.1	3.97e-162	1.58	0.26	0.08	6.12e-158	Cone photoreceptors	FAM107A	0.18
CC2D2A.1	5.56e-126	1.16	0.31	0.14	8.59e-122	Cone photoreceptors	CC2D2A	0.18
FRMPD1.1	5.47e-161	1.66	0.26	0.08	8.44e-157	Cone photoreceptors	FRMPD1	0.18
RAX.1	1e-130	0.51	0.4	0.23	1.55e-126	Cone photoreceptors	RAX	0.18
TMEM108.1	5.53e-112	0.75	0.38	0.2	8.53e-108	Cone photoreceptors	TMEM108	0.18
MOAP1.1	4.39e-164	1.72	0.26	0.08	6.78e-160	Cone photoreceptors	MOAP1	0.18
ANKRD33.1	7.03e-146	1.45	0.27	0.1	1.09e-141	Cone photoreceptors	ANKRD33	0.17
STXBP1.1	2.45e-93	0.8	0.4	0.22	3.79e-89	Cone photoreceptors	STXBP1	0.17
GRK7	0	6.05	0.18	0	0	Cone photoreceptors	GRK7	0.17
UBE2J1.1	1.34e-114	1.16	0.32	0.15	2.07e-110	Cone photoreceptors	UBE2J1	0.17
SLC8A1.1	8.09e-126	1.22	0.3	0.13	1.25e-121	Cone photoreceptors	SLC8A1	0.17
ARHGAP12.1	1.77e-111	1.1	0.32	0.15	2.74e-107	Cone photoreceptors	ARHGAP12	0.17
CADM2.1	5.86e-98	0.55	0.45	0.28	9.05e-94	Cone photoreceptors	CADM2	0.17
IGSF11.1	6.29e-120	1.11	0.3	0.13	9.71e-116	Cone photoreceptors	IGSF11	0.17
SNAP91.1	7.6e-136	1.44	0.27	0.1	1.17e-131	Cone photoreceptors	SNAP91	0.17
MT-CO1.1	8.01e-96	0.16	0.83	0.66	1.24e-91	Cone photoreceptors	MT-CO1	0.17
MLXIP	2.8e-243	2.91	0.19	0.03	4.32e-239	Cone photoreceptors	MLXIP	0.17
CDK5R2.1	1.27e-119	1.18	0.29	0.12	1.95e-115	Cone photoreceptors	CDK5R2	0.17
SEMA7A.1	1.68e-169	1.94	0.23	0.06	2.59e-165	Cone photoreceptors	SEMA7A	0.17
ABHD14A.1	1.07e-118	1.24	0.29	0.12	1.66e-114	Cone photoreceptors	ABHD14A	0.17
XKR7	1.54e-180	2.1	0.22	0.05	2.38e-176	Cone photoreceptors	XKR7	0.17
ARL6IP1.1	1.07e-98	0.87	0.34	0.18	1.66e-94	Cone photoreceptors	ARL6IP1	0.17
SPTSSA.1	2.5e-118	1.31	0.27	0.11	3.86e-114	Cone photoreceptors	SPTSSA	0.16
CAMSAP1.1	1.6e-111	1.18	0.28	0.12	2.46e-107	Cone photoreceptors	CAMSAP1	0.16
ASPH.1	5.19e-78	0.54	0.45	0.29	8.01e-74	Cone photoreceptors	ASPH	0.16
CTBP2.1	3.46e-99	0.99	0.31	0.15	5.34e-95	Cone photoreceptors	CTBP2	0.16
HCN1.1	9.21e-112	1.15	0.28	0.12	1.42e-107	Cone photoreceptors	HCN1	0.16
VANGL1	3.44e-256	3.28	0.18	0.02	5.3e-252	Cone photoreceptors	VANGL1	0.16
ANK2.1	8.16e-85	0.76	0.37	0.21	1.26e-80	Cone photoreceptors	ANK2	0.16
MT-ND4	1.06089288675446e-311	0.93	0.93	0.77	1.64e-307	Cone photoreceptors	MT-ND4	0.16
NR2F6.1	3.66e-141	1.68	0.23	0.07	5.65e-137	Cone photoreceptors	NR2F6	0.16
GDPD5.1	4.17e-119	1.35	0.26	0.1	6.43e-115	Cone photoreceptors	GDPD5	0.16
IGSF21.1	2.4e-141	1.14	0.25	0.1	3.7e-137	Cone photoreceptors	IGSF21	0.16
RABL3	7.77e-207	2.63	0.19	0.03	1.2e-202	Cone photoreceptors	RABL3	0.16
TRAC.1	1.09e-108	1.17	0.27	0.12	1.68e-104	Cone photoreceptors	TRAC	0.15
SV2B.1	4.76e-90	0.75	0.34	0.19	7.34e-86	Cone photoreceptors	SV2B	0.15
ANKRD45	5e-241	3.18	0.17	0.02	7.72e-237	Cone photoreceptors	ANKRD45	0.15
IFT22.1	6.21e-143	1.76	0.22	0.07	9.58e-139	Cone photoreceptors	IFT22	0.15
PRKAR2B.1	1.37e-119	1.36	0.25	0.09	2.11e-115	Cone photoreceptors	PRKAR2B	0.15
RAX2.1	1.17e-117	1.26	0.25	0.1	1.8e-113	Cone photoreceptors	RAX2	0.15
ADIPOR1.1	3.45e-100	1.14	0.27	0.12	5.33e-96	Cone photoreceptors	ADIPOR1	0.15
LRIT3	4.57e-167	2.14	0.2	0.05	7.06e-163	Cone photoreceptors	LRIT3	0.15
CABP2	5.11e-278	3.98	0.16	0.01	7.89e-274	Cone photoreceptors	CABP2	0.15
ATP1A3.1	8.53e-83	0.69	0.35	0.2	1.32e-78	Cone photoreceptors	ATP1A3	0.15
TRAK1.1	1.64e-87	0.87	0.31	0.16	2.54e-83	Cone photoreceptors	TRAK1	0.15
NXNL1	1.42e-146	1.82	0.2	0.06	2.19e-142	Cone photoreceptors	NXNL1	0.15
CCSER1.1	2.34e-113	1.36	0.24	0.09	3.61e-109	Cone photoreceptors	CCSER1	0.15
ST3GAL5.1	9.83e-117	1.46	0.23	0.08	1.52e-112	Cone photoreceptors	ST3GAL5	0.15
NDUFV2.1	5.81e-111	1.39	0.24	0.09	8.97e-107	Cone photoreceptors	NDUFV2	0.15
MYO3B	8.63e-149	1.94	0.2	0.05	1.33e-144	Cone photoreceptors	MYO3B	0.15
PKM.1	8.54e-89	1.08	0.28	0.14	1.32e-84	Cone photoreceptors	PKM	0.15
USP32.1	3.42e-94	1.05	0.27	0.13	5.28e-90	Cone photoreceptors	USP32	0.15
SLC12A2.1	1.59e-90	1.07	0.27	0.13	2.46e-86	Cone photoreceptors	SLC12A2	0.15
FRMPD2.1	3.42e-130	1.65	0.21	0.07	5.27e-126	Cone photoreceptors	FRMPD2	0.15
LDLRAD4	7.59e-152	1.98	0.19	0.05	1.17e-147	Cone photoreceptors	LDLRAD4	0.14
TSPAN9.1	2.71e-120	1.46	0.22	0.08	4.18e-116	Cone photoreceptors	TSPAN9	0.14
DEPRECATED-ENSG00000062485	1.41e-79	0.94	0.3	0.16	2.17e-75	Cone photoreceptors	DEPRECATED-ENSG00000062485	0.14
LEMD1	1.37e-267	4.08	0.15	0.01	2.12e-263	Cone photoreceptors	LEMD1	0.14
TAFA4	3.65e-166	2.23	0.18	0.04	5.63e-162	Cone photoreceptors	TAFA4	0.14
PARD6B.1	4.36e-124	1.63	0.21	0.07	6.74e-120	Cone photoreceptors	PARD6B	0.14
EVL.1	6.1e-72	0.68	0.35	0.21	9.42e-68	Cone photoreceptors	EVL	0.14
NREP.1	1.63e-64	0.51	0.41	0.27	2.51e-60	Cone photoreceptors	NREP	0.14
PRXL2A	1.59e-134	1.81	0.2	0.06	2.46e-130	Cone photoreceptors	PRXL2A	0.14
BCL2L1.1	1.61e-94	1.06	0.26	0.12	2.48e-90	Cone photoreceptors	BCL2L1	0.14
GPSM2	7.13e-248	3.68	0.15	0.01	1.1e-243	Cone photoreceptors	GPSM2	0.14
LRATD2	2.11e-165	2.33	0.18	0.04	3.26e-161	Cone photoreceptors	LRATD2	0.14
UQCR10.1	3.74e-99	1.28	0.24	0.1	5.77e-95	Cone photoreceptors	UQCR10	0.14
ATP2B1.1	1.33e-86	1.05	0.26	0.12	2.06e-82	Cone photoreceptors	ATP2B1	0.14
SMAD2.1	5.84e-83	1.05	0.27	0.13	9.01e-79	Cone photoreceptors	SMAD2	0.14
ZNRF2	5.69e-166	2.34	0.17	0.03	8.78e-162	Cone photoreceptors	ZNRF2	0.14
MT-CO3	6.66e-290	0.86	0.93	0.79	1.03e-285	Cone photoreceptors	MT-CO3	0.14
LHX4	2.02e-148	1.35	0.2	0.06	3.11e-144	Cone photoreceptors	LHX4	0.14
GDF11.1	3.57e-87	1.1	0.26	0.12	5.51e-83	Cone photoreceptors	GDF11	0.14
PPM1E	2.74e-140	1.96	0.19	0.05	4.23e-136	Cone photoreceptors	PPM1E	0.14
XPO4	4.63e-139	1.97	0.19	0.05	7.15e-135	Cone photoreceptors	XPO4	0.14
MCF2L	1.39e-128	1.8	0.19	0.06	2.15e-124	Cone photoreceptors	MCF2L	0.14
PRKACB.1	9.42e-93	1.21	0.24	0.1	1.45e-88	Cone photoreceptors	PRKACB	0.14
OPN1MW	0	7.01	0.14	0	0	Cone photoreceptors	OPN1MW	0.14
NME2	1.05e-111	1.57	0.2	0.07	1.63e-107	Cone photoreceptors	NME2	0.14
DEPRECATED-ENSG00000067715.1	5.69e-85	1.01	0.25	0.12	8.79e-81	Cone photoreceptors	DEPRECATED-ENSG00000067715	0.13
TAFA3	3.24e-245	3.96	0.14	0.01	5.01e-241	Cone photoreceptors	TAFA3	0.13
EPB41L1	1.22e-137	2	0.18	0.05	1.88e-133	Cone photoreceptors	EPB41L1	0.13
DEPRECATED-ENSG00000180817.1	2.78e-122	1.76	0.19	0.06	4.29e-118	Cone photoreceptors	DEPRECATED-ENSG00000180817	0.13
MPPED2.1	3.89e-77	1.04	0.26	0.13	6.01e-73	Cone photoreceptors	MPPED2	0.13
SLC44A1	1.65e-144	2.12	0.17	0.04	2.55e-140	Cone photoreceptors	SLC44A1	0.13
USP12.1	1.45e-84	1.12	0.24	0.11	2.24e-80	Cone photoreceptors	USP12	0.13
AGPAT3.1	3.21e-84	1.11	0.24	0.11	4.95e-80	Cone photoreceptors	AGPAT3	0.13
GET1.1	1.94e-66	0.39	0.41	0.28	3e-62	Cone photoreceptors	GET1	0.13
CASZ1.1	1.65e-70	0.54	0.34	0.21	2.55e-66	Cone photoreceptors	CASZ1	0.13
RUFY3.1	2.67e-70	0.92	0.28	0.14	4.11e-66	Cone photoreceptors	RUFY3	0.13
RCAN3	1.19e-125	1.85	0.18	0.05	1.84e-121	Cone photoreceptors	RCAN3	0.13
CNGA3	2.55e-230	3.72	0.14	0.01	3.94e-226	Cone photoreceptors	CNGA3	0.13
PDE4D.1	9.5e-76	0.83	0.27	0.14	1.47e-71	Cone photoreceptors	PDE4D	0.13
SLC24A4	2.27e-171	2.66	0.15	0.02	3.51e-167	Cone photoreceptors	SLC24A4	0.13
TRAPPC5.1	2.88e-101	1.48	0.2	0.07	4.44e-97	Cone photoreceptors	TRAPPC5	0.13
ARID3B.1	6.61e-84	1.16	0.23	0.1	1.02e-79	Cone photoreceptors	ARID3B	0.13
PRNP.1	6.62e-58	0.53	0.36	0.24	1.02e-53	Cone photoreceptors	PRNP	0.13
PINK1.1	2.82e-100	1.46	0.2	0.07	4.36e-96	Cone photoreceptors	PINK1	0.13
SCAMP1.1	3.15e-99	1.46	0.2	0.07	4.86e-95	Cone photoreceptors	SCAMP1	0.13
GDAP1.1	9.48e-76	1.02	0.24	0.12	1.46e-71	Cone photoreceptors	GDAP1	0.13
PRDX1.1	3.76e-72	0.89	0.26	0.14	5.8e-68	Cone photoreceptors	PRDX1	0.13
UQCC2.1	1.36e-90	1.27	0.21	0.08	2.1e-86	Cone photoreceptors	UQCC2	0.13
DHRS11.1	2.68e-91	1.38	0.2	0.08	4.14e-87	Cone photoreceptors	DHRS11	0.12
MADD.1	9.98e-78	1.1	0.23	0.1	1.54e-73	Cone photoreceptors	MADD	0.12
FHOD3.1	1.07e-87	1.25	0.21	0.09	1.66e-83	Cone photoreceptors	FHOD3	0.12
RTN3.1	2.64e-48	0.44	0.41	0.29	4.07e-44	Cone photoreceptors	RTN3	0.12
LRFN2	3.89e-172	2.79	0.15	0.02	6.01e-168	Cone photoreceptors	LRFN2	0.12
EYS.1	5.31e-73	0.69	0.27	0.15	8.2e-69	Cone photoreceptors	EYS	0.12
EPHA10	8.67e-218	3.81	0.13	0.01	1.34e-213	Cone photoreceptors	EPHA10	0.12
AKAP6	3.99e-99	1.52	0.19	0.06	6.17e-95	Cone photoreceptors	AKAP6	0.12
STK35	2.05e-113	1.8	0.17	0.05	3.16e-109	Cone photoreceptors	STK35	0.12
METTL9.1	7.67e-74	1.13	0.22	0.1	1.18e-69	Cone photoreceptors	METTL9	0.12
UBE2Q2	9.19e-95	1.48	0.19	0.07	1.42e-90	Cone photoreceptors	UBE2Q2	0.12
SHROOM3.1	5.93e-60	0.78	0.27	0.15	9.16e-56	Cone photoreceptors	SHROOM3	0.12
XYLT1	8.94e-138	2.27	0.15	0.03	1.38e-133	Cone photoreceptors	XYLT1	0.12
ELFN1	8.27e-121	1.99	0.16	0.04	1.28e-116	Cone photoreceptors	ELFN1	0.12
PGRMC1.1	5.19e-75	1.12	0.22	0.1	8.02e-71	Cone photoreceptors	PGRMC1	0.12
SPAG16.1	2.28e-84	1.36	0.19	0.08	3.53e-80	Cone photoreceptors	SPAG16	0.12
RP1L1	3.18e-119	1.97	0.16	0.04	4.9e-115	Cone photoreceptors	RP1L1	0.12
WDTC1.1	5.42e-59	0.65	0.29	0.17	8.37e-55	Cone photoreceptors	WDTC1	0.12
YBX1.1	8e-65	1.03	0.23	0.12	1.24e-60	Cone photoreceptors	YBX1	0.12
MT-ND6.1	1.27e-47	0.28	0.43	0.31	1.96e-43	Cone photoreceptors	MT-ND6	0.12
PLD4	6.29e-176	3.15	0.13	0.02	9.71e-172	Cone photoreceptors	PLD4	0.12
EDIL3	1.15e-132	1.49	0.16	0.05	1.78e-128	Cone photoreceptors	EDIL3	0.12
NXPH4	8.2e-111	1.83	0.16	0.04	1.27e-106	Cone photoreceptors	NXPH4	0.12
ZNF385B.1	7.97e-66	0.86	0.24	0.13	1.23e-61	Cone photoreceptors	ZNF385B	0.12
EPB41L3	1.44e-114	1.92	0.16	0.04	2.22e-110	Cone photoreceptors	EPB41L3	0.12
MAPKBP1	4.51e-141	2.44	0.14	0.03	6.97e-137	Cone photoreceptors	MAPKBP1	0.11
SEMA3C	1.41e-163	2.87	0.13	0.02	2.17e-159	Cone photoreceptors	SEMA3C	0.11
RGS9BP	4.31e-100	1.71	0.16	0.05	6.66e-96	Cone photoreceptors	RGS9BP	0.11
TAPT1	1.05e-88	1.51	0.18	0.06	1.63e-84	Cone photoreceptors	TAPT1	0.11
BZW2	4.47e-87	1.46	0.18	0.06	6.91e-83	Cone photoreceptors	BZW2	0.11
PTPRN.1	6.44e-63	0.98	0.22	0.11	9.94e-59	Cone photoreceptors	PTPRN	0.11
PCLO.1	3.48e-68	1.1	0.21	0.09	5.37e-64	Cone photoreceptors	PCLO	0.11
SERPINF1	1.01e-127	-0.15	0.17	0.06	1.56e-123	Cone photoreceptors	SERPINF1	0.11
PLCD4.1	4.99e-73	1.17	0.19	0.08	7.7e-69	Cone photoreceptors	PLCD4	0.11
SYNJ1	4.13e-86	1.48	0.17	0.06	6.37e-82	Cone photoreceptors	SYNJ1	0.11
BACE1.1	7.21e-67	1.09	0.2	0.09	1.11e-62	Cone photoreceptors	BACE1	0.11
RTN4RL2	5.07e-143	2.53	0.13	0.02	7.83e-139	Cone photoreceptors	RTN4RL2	0.11
MAML2	1.91e-78	1.34	0.18	0.07	2.96e-74	Cone photoreceptors	MAML2	0.11
PCARE.1	2.32e-56	0.76	0.25	0.14	3.58e-52	Cone photoreceptors	PCARE	0.11
CALCOCO2.1	1.21e-65	1.09	0.2	0.09	1.86e-61	Cone photoreceptors	CALCOCO2	0.11
GNB5.1	2.6e-53	0.69	0.26	0.15	4.02e-49	Cone photoreceptors	GNB5	0.11
DPY19L1.1	2.01e-46	0.68	0.28	0.17	3.1e-42	Cone photoreceptors	DPY19L1	0.11
SALL3	3.25e-174	3.23	0.12	0.01	5.02e-170	Cone photoreceptors	SALL3	0.11
TMX4.1	2.81e-71	1.26	0.19	0.09	4.35e-67	Cone photoreceptors	TMX4	0.11
PHF19	2.16e-83	1.51	0.16	0.06	3.34e-79	Cone photoreceptors	PHF19	0.11
EML5.1	1.18e-60	1	0.21	0.1	1.81e-56	Cone photoreceptors	EML5	0.11
ADD1.1	3.83e-39	0.5	0.33	0.22	5.91e-35	Cone photoreceptors	ADD1	0.11
PPA1	4.49e-90	1.66	0.15	0.05	6.93e-86	Cone photoreceptors	PPA1	0.11
COL4A3	2.93e-177	3.68	0.11	0.01	4.52e-173	Cone photoreceptors	COL4A3	0.1
MCF2L2	1.11e-81	1.46	0.16	0.06	1.71e-77	Cone photoreceptors	MCF2L2	0.1
SEZ6L2.1	9.38e-63	1.1	0.19	0.09	1.45e-58	Cone photoreceptors	SEZ6L2	0.1
UBAP1L	7.86e-89	1.66	0.15	0.05	1.21e-84	Cone photoreceptors	UBAP1L	0.1
MAPT.1	9.76e-66	0.93	0.2	0.1	1.51e-61	Cone photoreceptors	MAPT	0.1
PDHA1.1	9.96e-60	1.01	0.2	0.1	1.54e-55	Cone photoreceptors	PDHA1	0.1
SLC23A2.1	4.74e-39	0.52	0.31	0.21	7.31e-35	Cone photoreceptors	SLC23A2	0.1
PTAR1.1	5.76e-53	0.91	0.22	0.11	8.9e-49	Cone photoreceptors	PTAR1	0.1
UQCRH	5.15e-76	1.45	0.16	0.06	7.95e-72	Cone photoreceptors	UQCRH	0.1
SAMD7.1	2.79e-66	0.28	0.31	0.21	4.31e-62	Cone photoreceptors	SAMD7	0.1
ABCC5	3.75e-95	1.86	0.14	0.04	5.78e-91	Cone photoreceptors	ABCC5	0.1
MAP1LC3A	3.11e-70	1.35	0.17	0.07	4.8e-66	Cone photoreceptors	MAP1LC3A	0.1
NEUROD1.1	4.54e-46	0.6	0.26	0.16	7.02e-42	Cone photoreceptors	NEUROD1	0.1
LRIT1.1	5.35e-57	0.79	0.22	0.12	8.27e-53	Cone photoreceptors	LRIT1	0.1
SFMBT2	7.5e-93	1.78	0.14	0.04	1.16e-88	Cone photoreceptors	SFMBT2	0.1
GJD2	7.93e-105	2.08	0.13	0.03	1.22e-100	Cone photoreceptors	GJD2	0.1
KCNH6	1.33e-74	1.34	0.16	0.06	2.05e-70	Cone photoreceptors	KCNH6	0.1
KIF1A.1	2.5e-36	0.29	0.41	0.31	3.85e-32	Cone photoreceptors	KIF1A	0.1
RRAD	1.26e-138	2.9	0.12	0.02	1.94e-134	Cone photoreceptors	RRAD	0.1
GOT2	2.56e-70	1.22	0.17	0.07	3.95e-66	Cone photoreceptors	GOT2	0.1
FBXL17.1	2.26e-56	1.05	0.19	0.09	3.48e-52	Cone photoreceptors	FBXL17	0.1
AMN1.1	3.6e-65	1.23	0.17	0.07	5.55e-61	Cone photoreceptors	AMN1	0.1
RNF149	9.04e-72	1.42	0.16	0.06	1.4e-67	Cone photoreceptors	RNF149	0.1
ZNF639.1	3.07e-57	1.11	0.18	0.09	4.74e-53	Cone photoreceptors	ZNF639	0.1
PODXL.1	2.51e-59	0.17	0.36	0.26	3.87e-55	Cone photoreceptors	PODXL	0.1
KIF1B.1	1.84e-43	0.31	0.36	0.27	2.85e-39	Cone photoreceptors	KIF1B	0.1
STARD10	1.28e-62	1.18	0.17	0.07	1.97e-58	Cone photoreceptors	STARD10	0.1
BCO2	1.2e-95	1.91	0.13	0.03	1.85e-91	Cone photoreceptors	BCO2	0.1
GSE1.1	6.08e-48	0.78	0.22	0.12	9.38e-44	Cone photoreceptors	GSE1	0.1
CCDC14.1	7.65e-46	0.81	0.22	0.12	1.18e-41	Cone photoreceptors	CCDC14	0.1
KCNIP2	1.92e-91	1.42	0.14	0.05	2.96e-87	Cone photoreceptors	KCNIP2	0.1
RBP4	1.16e-168	3.7	0.1	0.01	1.79e-164	Cone photoreceptors	RBP4	0.1
PRR16	9.89e-158	3.46	0.11	0.01	1.53e-153	Cone photoreceptors	PRR16	0.1
FAIM	8.05e-124	2.63	0.12	0.02	1.24e-119	Cone photoreceptors	FAIM	0.1
SEMA6D	1.54e-115	2.29	0.12	0.02	2.38e-111	Cone photoreceptors	SEMA6D	0.1
TIGAR	1.07e-109	2.32	0.12	0.02	1.64e-105	Cone photoreceptors	TIGAR	0.1
STMN1.1	2.53e-58	1.14	0.17	0.08	3.91e-54	Cone photoreceptors	STMN1	0.1
HOOK1.1	2.73e-47	0.88	0.2	0.11	4.22e-43	Cone photoreceptors	HOOK1	0.09
PPM1H.1	2.68e-50	0.93	0.19	0.1	4.14e-46	Cone photoreceptors	PPM1H	0.09
ATP6V1B2.1	1.16e-40	0.73	0.23	0.13	1.79e-36	Cone photoreceptors	ATP6V1B2	0.09
MALT1.1	1.15e-52	1.04	0.18	0.09	1.77e-48	Cone photoreceptors	MALT1	0.09
VRK1	1.48e-75	1.62	0.14	0.05	2.28e-71	Cone photoreceptors	VRK1	0.09
SEZ6	1.03e-71	1.52	0.14	0.05	1.59e-67	Cone photoreceptors	SEZ6	0.09
IQSEC1.1	2e-37	0.38	0.31	0.22	3.08e-33	Cone photoreceptors	IQSEC1	0.09
MAML3.1	2.31e-61	0.88	0.18	0.08	3.57e-57	Cone photoreceptors	MAML3	0.09
HIST1H1C.1	7.29e-37	0.12	0.47	0.37	1.13e-32	Cone photoreceptors	HIST1H1C	0.09
STRADB	6.84e-104	2.3	0.12	0.03	1.06e-99	Cone photoreceptors	STRADB	0.09
ADAM19	1.19e-71	1.55	0.14	0.05	1.84e-67	Cone photoreceptors	ADAM19	0.09
B4GALT6	1.34e-102	2.26	0.12	0.02	2.06e-98	Cone photoreceptors	B4GALT6	0.09
TUBA4A	1.09e-83	1.83	0.13	0.04	1.69e-79	Cone photoreceptors	TUBA4A	0.09
PRDM1	1.15e-80	1.73	0.13	0.04	1.78e-76	Cone photoreceptors	PRDM1	0.09
DTNBP1	5.08e-68	1.41	0.15	0.05	7.85e-64	Cone photoreceptors	DTNBP1	0.09
ZNF83.1	1.1e-50	1.01	0.18	0.09	1.69e-46	Cone photoreceptors	ZNF83	0.09
UCKL1.1	1.89e-47	0.94	0.19	0.1	2.92e-43	Cone photoreceptors	UCKL1	0.09
HIPK1.1	1.03e-45	0.9	0.19	0.1	1.6e-41	Cone photoreceptors	HIPK1	0.09
ANKH	1.19e-79	1.71	0.13	0.04	1.84e-75	Cone photoreceptors	ANKH	0.09
GBA2	8.96e-59	1.25	0.15	0.06	1.38e-54	Cone photoreceptors	GBA2	0.09
SLC6A8	8.82e-55	1.04	0.17	0.08	1.36e-50	Cone photoreceptors	SLC6A8	0.09
PFKFB3	1.19e-67	1.28	0.15	0.06	1.84e-63	Cone photoreceptors	PFKFB3	0.09
PLEKHA5.1	2.08e-50	0.99	0.17	0.08	3.21e-46	Cone photoreceptors	PLEKHA5	0.09
LIMA1	1.37e-104	2.38	0.11	0.02	2.11e-100	Cone photoreceptors	LIMA1	0.09
DHRS3	1.95e-100	1.65	0.12	0.03	3.02e-96	Cone photoreceptors	DHRS3	0.09
UQCRB.1	5.68e-47	0.97	0.18	0.09	8.77e-43	Cone photoreceptors	UQCRB	0.09
AMFR	4.84e-34	0.57	0.25	0.17	7.47e-30	Cone photoreceptors	AMFR	0.09
RHOT1	2.07e-33	0.68	0.23	0.14	3.19e-29	Cone photoreceptors	RHOT1	0.09
FRMD4B	7.16e-66	1.48	0.14	0.05	1.1e-61	Cone photoreceptors	FRMD4B	0.09
LGMN	8.24e-78	1.75	0.12	0.04	1.27e-73	Cone photoreceptors	LGMN	0.09
FRY	3.46e-62	1.4	0.14	0.06	5.33e-58	Cone photoreceptors	FRY	0.09
MREG.1	1.88e-47	0.93	0.18	0.09	2.9e-43	Cone photoreceptors	MREG	0.09
BICDL1	1.59e-63	1.43	0.14	0.05	2.45e-59	Cone photoreceptors	BICDL1	0.09
SALL2	1.96e-49	1.11	0.16	0.07	3.02e-45	Cone photoreceptors	SALL2	0.09
NPTN.1	2.42e-39	0.78	0.2	0.11	3.74e-35	Cone photoreceptors	NPTN	0.09
CKMT1A	2.26e-106	2.52	0.1	0.02	3.49e-102	Cone photoreceptors	CKMT1A	0.09
SLC29A4	2.52e-95	2.23	0.11	0.02	3.89e-91	Cone photoreceptors	SLC29A4	0.09
CD47.1	8.23e-39	0.63	0.22	0.13	1.27e-34	Cone photoreceptors	CD47	0.09
VEZF1.1	3.24e-25	0.41	0.31	0.23	5e-21	Cone photoreceptors	VEZF1	0.09
RAB4A	3.94e-60	1.4	0.14	0.05	6.08e-56	Cone photoreceptors	RAB4A	0.08
CHCHD2.1	4.25e-42	0.95	0.18	0.09	6.56e-38	Cone photoreceptors	CHCHD2	0.08
CERKL	6.49e-58	1.27	0.14	0.06	1e-53	Cone photoreceptors	CERKL	0.08
GRAMD1B.1	3.46e-38	0.69	0.2	0.12	5.35e-34	Cone photoreceptors	GRAMD1B	0.08
IFI27L2.1	8.48e-39	0.83	0.19	0.1	1.31e-34	Cone photoreceptors	IFI27L2	0.08
OLFM1	7.85e-63	1.16	0.13	0.05	1.21e-58	Cone photoreceptors	OLFM1	0.08
MCC	7.48e-60	1.25	0.14	0.05	1.16e-55	Cone photoreceptors	MCC	0.08
NRN1.1	4.08e-46	0.86	0.17	0.08	6.29e-42	Cone photoreceptors	NRN1	0.08
HM13	9.67e-45	1.03	0.16	0.08	1.49e-40	Cone photoreceptors	HM13	0.08
ESRRG	2.3e-53	1.16	0.14	0.06	3.55e-49	Cone photoreceptors	ESRRG	0.08
MEF2D	5.68e-48	1.13	0.15	0.07	8.76e-44	Cone photoreceptors	MEF2D	0.08
BBS2.1	1.53e-39	0.87	0.18	0.1	2.37e-35	Cone photoreceptors	BBS2	0.08
CACNB2.1	4.08e-39	0.83	0.18	0.1	6.3e-35	Cone photoreceptors	CACNB2	0.08
KDM4B.1	3.95e-33	0.71	0.21	0.12	6.1e-29	Cone photoreceptors	KDM4B	0.08
GAS7	6.36e-52	1.27	0.14	0.06	9.81e-48	Cone photoreceptors	GAS7	0.08
NCOA2.1	7.07e-37	0.66	0.2	0.12	1.09e-32	Cone photoreceptors	NCOA2	0.08
ARL3.1	1.02e-30	0.62	0.22	0.14	1.57e-26	Cone photoreceptors	ARL3	0.08
MEIS2.1	9.14e-44	0.63	0.19	0.11	1.41e-39	Cone photoreceptors	MEIS2	0.08
AFF2.1	9.53e-43	0.69	0.19	0.11	1.47e-38	Cone photoreceptors	AFF2	0.08
ISOC1	9.41e-67	1.64	0.12	0.04	1.45e-62	Cone photoreceptors	ISOC1	0.08
CABP4	2.91e-64	1.54	0.12	0.04	4.49e-60	Cone photoreceptors	CABP4	0.08
TMEM38B	1.68e-51	1.25	0.14	0.06	2.59e-47	Cone photoreceptors	TMEM38B	0.08
EPB41L5.1	3.07e-39	0.76	0.18	0.1	4.74e-35	Cone photoreceptors	EPB41L5	0.08
PCBP3.1	1.13e-34	0.78	0.19	0.11	1.74e-30	Cone photoreceptors	PCBP3	0.08
MGST3	5.75e-51	1.24	0.14	0.06	8.87e-47	Cone photoreceptors	MGST3	0.08
RNF11	4.59e-28	0.63	0.22	0.14	7.09e-24	Cone photoreceptors	RNF11	0.08
PRDX2.1	9.04e-21	0.35	0.34	0.26	1.4e-16	Cone photoreceptors	PRDX2	0.08
XKR4	4.37e-79	1.9	0.11	0.03	6.74e-75	Cone photoreceptors	XKR4	0.08
PDE6D	4.08e-69	1.7	0.11	0.03	6.3e-65	Cone photoreceptors	PDE6D	0.08
HK1.1	3.85e-35	0.75	0.19	0.11	5.94e-31	Cone photoreceptors	HK1	0.08
UCHL1.1	3.46e-33	0.76	0.19	0.11	5.34e-29	Cone photoreceptors	UCHL1	0.08
SLC12A6	1.58e-45	1.12	0.14	0.07	2.43e-41	Cone photoreceptors	SLC12A6	0.08
GTF3C1	1.98e-45	1.09	0.15	0.07	3.05e-41	Cone photoreceptors	GTF3C1	0.08
RAB14.1	9.78e-30	0.65	0.21	0.13	1.51e-25	Cone photoreceptors	RAB14	0.08
ALKBH5.1	1.49e-24	0.53	0.25	0.17	2.31e-20	Cone photoreceptors	ALKBH5	0.08
LRRC8B	9.91e-49	1.22	0.14	0.06	1.53e-44	Cone photoreceptors	LRRC8B	0.08
ARAP1	1.37e-48	1.21	0.14	0.06	2.12e-44	Cone photoreceptors	ARAP1	0.08
ADGRV1.1	3.51e-39	0.93	0.16	0.08	5.42e-35	Cone photoreceptors	ADGRV1	0.08
ANKRD12.1	3.66e-34	0.75	0.18	0.11	5.65e-30	Cone photoreceptors	ANKRD12	0.08
DPF3	8.17e-46	1.08	0.14	0.07	1.26e-41	Cone photoreceptors	DPF3	0.08
RAB3IP.1	6.09e-35	0.79	0.18	0.1	9.4e-31	Cone photoreceptors	RAB3IP	0.08
SEC62.1	1.26e-26	0.49	0.24	0.16	1.94e-22	Cone photoreceptors	SEC62	0.08
IDH3A	8.03e-59	1.48	0.12	0.04	1.24e-54	Cone photoreceptors	IDH3A	0.08
RAP1GDS1	4.49e-46	1.13	0.14	0.06	6.93e-42	Cone photoreceptors	RAP1GDS1	0.08
DIXDC1	4.81e-46	1.15	0.14	0.06	7.42e-42	Cone photoreceptors	DIXDC1	0.08
RRAGD	6.7e-57	1.46	0.12	0.04	1.03e-52	Cone photoreceptors	RRAGD	0.08
WDR31.1	7.9e-41	0.94	0.15	0.08	1.22e-36	Cone photoreceptors	WDR31	0.08
CNNM4	4.13e-46	1.07	0.14	0.07	6.37e-42	Cone photoreceptors	CNNM4	0.08
PPP3R1.1	1.59e-30	0.6	0.21	0.13	2.46e-26	Cone photoreceptors	PPP3R1	0.08
DDHD2	1.44e-43	1.12	0.14	0.06	2.23e-39	Cone photoreceptors	DDHD2	0.08
GLCCI1.1	1.05e-29	0.71	0.19	0.11	1.63e-25	Cone photoreceptors	GLCCI1	0.08
RTN1	1.58e-49	0.88	0.14	0.07	2.44e-45	Cone photoreceptors	RTN1	0.08
NDUFB5	4.79e-41	1.05	0.15	0.07	7.39e-37	Cone photoreceptors	NDUFB5	0.08
PFKP.1	2.15e-20	0.4	0.29	0.21	3.31e-16	Cone photoreceptors	PFKP	0.08
WDR41	1.12e-41	1.1	0.14	0.06	1.72e-37	Cone photoreceptors	WDR41	0.07
HERC3.1	1.12e-39	0.93	0.15	0.08	1.73e-35	Cone photoreceptors	HERC3	0.07
SETD3.1	6.46e-30	0.7	0.19	0.11	9.98e-26	Cone photoreceptors	SETD3	0.07
RCBTB1	1.27e-42	1.05	0.14	0.07	1.96e-38	Cone photoreceptors	RCBTB1	0.07
LMAN1L	5.6e-55	1.43	0.12	0.04	8.64e-51	Cone photoreceptors	LMAN1L	0.07
TMEM14A	8.77e-46	1.22	0.13	0.06	1.35e-41	Cone photoreceptors	TMEM14A	0.07
CLCN3.1	4.48e-26	0.49	0.23	0.16	6.91e-22	Cone photoreceptors	CLCN3	0.07
DYNLRB1	1.07e-17	0.32	0.34	0.27	1.65e-13	Cone photoreceptors	DYNLRB1	0.07
LARP4.1	1.18e-35	0.93	0.15	0.08	1.81e-31	Cone photoreceptors	LARP4	0.07
GABARAPL1.1	1.41e-35	0.91	0.16	0.08	2.18e-31	Cone photoreceptors	GABARAPL1	0.07
PIGS.1	5.16e-33	0.85	0.16	0.09	7.96e-29	Cone photoreceptors	PIGS	0.07
ZNF326.1	5.31e-32	0.77	0.17	0.1	8.2e-28	Cone photoreceptors	ZNF326	0.07
CNTN1.1	3.22e-29	0.56	0.2	0.13	4.97e-25	Cone photoreceptors	CNTN1	0.07
PDZD2	9.53e-49	1.31	0.12	0.05	1.47e-44	Cone photoreceptors	PDZD2	0.07
PLA2G12A	6.15e-34	0.89	0.16	0.08	9.5e-30	Cone photoreceptors	PLA2G12A	0.07
SUZ12.1	7.57e-28	0.69	0.19	0.11	1.17e-23	Cone photoreceptors	SUZ12	0.07
MFAP3L.1	4.83e-39	0.63	0.17	0.1	7.46e-35	Cone photoreceptors	MFAP3L	0.07
FNTA.1	1.04e-24	0.6	0.21	0.13	1.6e-20	Cone photoreceptors	FNTA	0.07
MAOA	2.68e-52	1.4	0.11	0.04	4.13e-48	Cone photoreceptors	MAOA	0.07
KIFAP3	1.62e-37	1.02	0.14	0.07	2.5e-33	Cone photoreceptors	KIFAP3	0.07
SLC1A7.1	1.01e-28	0.39	0.23	0.16	1.57e-24	Cone photoreceptors	SLC1A7	0.07
KIAA0895	4.12e-36	0.94	0.15	0.08	6.35e-32	Cone photoreceptors	KIAA0895	0.07
VPS37A.1	6.48e-34	0.88	0.15	0.08	1e-29	Cone photoreceptors	VPS37A	0.07
SLC4A8	7.9e-60	1.71	0.1	0.03	1.22e-55	Cone photoreceptors	SLC4A8	0.07
RTN4RL1	2.06e-50	1.43	0.11	0.04	3.19e-46	Cone photoreceptors	RTN4RL1	0.07
ICK.1	4.88e-31	0.82	0.16	0.09	7.53e-27	Cone photoreceptors	ICK	0.07
NEURL1.1	2.43e-30	0.58	0.19	0.12	3.75e-26	Cone photoreceptors	NEURL1	0.07
RNF150.1	9.87e-28	0.73	0.18	0.11	1.52e-23	Cone photoreceptors	RNF150	0.07
NDFIP1	6.21e-19	0.37	0.28	0.21	9.59e-15	Cone photoreceptors	NDFIP1	0.07
GSTM3	2.6e-43	1.23	0.12	0.05	4.01e-39	Cone photoreceptors	GSTM3	0.07
ATP5F1A	8.13e-38	1.06	0.13	0.06	1.25e-33	Cone photoreceptors	ATP5F1A	0.07
NABP2	4.78e-37	1.05	0.13	0.06	7.38e-33	Cone photoreceptors	NABP2	0.07
CNRIP1.1	1.43e-25	0.64	0.19	0.12	2.2e-21	Cone photoreceptors	CNRIP1	0.07
PBX1.1	1.42e-24	0.6	0.2	0.13	2.19e-20	Cone photoreceptors	PBX1	0.07
DPYSL4	4.3e-49	1.38	0.11	0.04	6.64e-45	Cone photoreceptors	DPYSL4	0.07
TRIM37	3.58e-45	1.33	0.11	0.04	5.52e-41	Cone photoreceptors	TRIM37	0.07
MFGE8.1	1.86e-25	0.48	0.21	0.14	2.87e-21	Cone photoreceptors	MFGE8	0.07
INA.1	2.88e-25	0.56	0.19	0.12	4.44e-21	Cone photoreceptors	INA	0.07
RERE.1	1.9e-23	0.33	0.27	0.2	2.93e-19	Cone photoreceptors	RERE	0.07
IDE	8.78e-54	1.56	0.1	0.04	1.36e-49	Cone photoreceptors	IDE	0.07
TFRC.1	9.16e-32	0.82	0.15	0.08	1.41e-27	Cone photoreceptors	TFRC	0.07
GPX4.1	6.47e-27	0.63	0.18	0.11	9.98e-23	Cone photoreceptors	GPX4	0.07
KLC2.1	6.67e-27	0.69	0.18	0.11	1.03e-22	Cone photoreceptors	KLC2	0.07
IQGAP2	1.4e-44	1.34	0.11	0.04	2.17e-40	Cone photoreceptors	IQGAP2	0.07
FAM20B	1.31e-41	1.22	0.12	0.05	2.02e-37	Cone photoreceptors	FAM20B	0.07
SNCB	1.98e-40	1.17	0.12	0.05	3.05e-36	Cone photoreceptors	SNCB	0.07
KIAA0556	3.05e-36	1.01	0.13	0.07	4.71e-32	Cone photoreceptors	KIAA0556	0.07
CLASP2.1	2.36e-26	0.28	0.27	0.2	3.64e-22	Cone photoreceptors	CLASP2	0.07
GALNT13	4.37e-51	1.51	0.1	0.04	6.74e-47	Cone photoreceptors	GALNT13	0.07
BAG1	1.81e-33	0.95	0.14	0.07	2.79e-29	Cone photoreceptors	BAG1	0.07
TXNL1.1	2.56e-28	0.8	0.15	0.09	3.95e-24	Cone photoreceptors	TXNL1	0.07
B4GAT1	1.48e-31	0.93	0.14	0.08	2.29e-27	Cone photoreceptors	B4GAT1	0.07
FAM200B	1.1e-30	0.9	0.14	0.08	1.7e-26	Cone photoreceptors	FAM200B	0.07
SCP2	3.03e-27	0.76	0.16	0.09	4.68e-23	Cone photoreceptors	SCP2	0.07
CYFIP2.1	6.4e-27	0.75	0.16	0.09	9.87e-23	Cone photoreceptors	CYFIP2	0.07
MAK.1	1.66e-28	0.59	0.17	0.11	2.56e-24	Cone photoreceptors	MAK	0.07
USP2.1	1.32e-26	0.62	0.17	0.11	2.03e-22	Cone photoreceptors	USP2	0.07
PABPC4	1.15e-44	1.4	0.1	0.04	1.77e-40	Cone photoreceptors	PABPC4	0.06
CYCS	4.87e-35	1.06	0.12	0.06	7.51e-31	Cone photoreceptors	CYCS	0.06
PKIB.1	5.42e-29	0.71	0.15	0.09	8.37e-25	Cone photoreceptors	PKIB	0.06
NDUFA5.1	1.27e-24	0.68	0.16	0.1	1.95e-20	Cone photoreceptors	NDUFA5	0.06
TMOD2	2.39e-29	0.85	0.14	0.08	3.68e-25	Cone photoreceptors	TMOD2	0.06
ACSL6	4.88e-30	0.85	0.14	0.07	7.54e-26	Cone photoreceptors	ACSL6	0.06
COX20	2.67e-28	0.86	0.14	0.08	4.12e-24	Cone photoreceptors	COX20	0.06
CYP51A1.1	8.49e-24	0.63	0.17	0.11	1.31e-19	Cone photoreceptors	CYP51A1	0.06
BTBD9	1.01e-45	1.41	0.1	0.04	1.56e-41	Cone photoreceptors	BTBD9	0.06
PLEKHA6	4.07e-38	1.08	0.12	0.06	6.28e-34	Cone photoreceptors	PLEKHA6	0.06
RANBP9.1	3.61e-27	0.74	0.15	0.09	5.57e-23	Cone photoreceptors	RANBP9	0.06
PTPN13.1	3.42e-24	0.38	0.22	0.16	5.29e-20	Cone photoreceptors	PTPN13	0.06
BSCL2.1	8.03e-24	0.55	0.18	0.12	1.24e-19	Cone photoreceptors	BSCL2	0.06
FAM222A.1	5.65e-23	0.51	0.19	0.13	8.73e-19	Cone photoreceptors	FAM222A	0.06
PIAS1.1	1.78e-21	0.53	0.19	0.13	2.74e-17	Cone photoreceptors	PIAS1	0.06
TTC8.1	3.21e-25	0.65	0.16	0.1	4.96e-21	Cone photoreceptors	TTC8	0.06
CLSTN3.1	7.91e-23	0.37	0.22	0.16	1.22e-18	Cone photoreceptors	CLSTN3	0.06
FAM168A.1	1.81e-18	0.36	0.25	0.18	2.8e-14	Cone photoreceptors	FAM168A	0.06
BTBD3.1	5.71e-23	0.59	0.17	0.11	8.82e-19	Cone photoreceptors	BTBD3	0.06
RHBDD2	2.41e-21	0.61	0.17	0.11	3.72e-17	Cone photoreceptors	RHBDD2	0.06
STK24	1.06e-40	1.02	0.11	0.05	1.63e-36	Cone photoreceptors	STK24	0.06
MANEAL	2.03e-31	0.91	0.13	0.07	3.14e-27	Cone photoreceptors	MANEAL	0.06
HLTF.1	2.89e-24	0.76	0.15	0.09	4.46e-20	Cone photoreceptors	HLTF	0.06
MARCH9.1	1.82e-23	0.69	0.16	0.1	2.81e-19	Cone photoreceptors	MARCH9	0.06
MLLT11.1	6.69e-23	0.68	0.16	0.1	1.03e-18	Cone photoreceptors	MLLT11	0.06
USP33.1	1.84e-22	0.7	0.16	0.1	2.84e-18	Cone photoreceptors	USP33	0.06
HSPA8.1	5.61e-18	0.43	0.22	0.16	8.66e-14	Cone photoreceptors	HSPA8	0.06
YPEL3.1	3.97e-22	0.61	0.17	0.11	6.13e-18	Cone photoreceptors	YPEL3	0.06
POM121	8.34e-31	0.97	0.12	0.06	1.29e-26	Cone photoreceptors	POM121	0.06
NRG1.1	2.5e-25	0.69	0.15	0.09	3.86e-21	Cone photoreceptors	NRG1	0.06
CPD.1	6.09e-24	0.74	0.15	0.09	9.4e-20	Cone photoreceptors	CPD	0.06
CDKL5.1	1.45e-22	0.66	0.16	0.1	2.23e-18	Cone photoreceptors	CDKL5	0.06
ATCAY	5.51e-26	0.82	0.13	0.08	8.5e-22	Cone photoreceptors	ATCAY	0.06
DEK	1.24e-31	1.06	0.11	0.06	1.92e-27	Cone photoreceptors	DEK	0.06
OAZ2.1	2.11e-20	0.65	0.16	0.1	3.26e-16	Cone photoreceptors	OAZ2	0.06
FZD3.1	2.76e-19	0.35	0.23	0.17	4.26e-15	Cone photoreceptors	FZD3	0.06
SELENOW.1	9.89e-18	0.36	0.23	0.17	1.53e-13	Cone photoreceptors	SELENOW	0.06
SUMO3.1	9.54e-17	0.42	0.22	0.16	1.47e-12	Cone photoreceptors	SUMO3	0.06
BICD1	3.52e-25	0.84	0.13	0.07	5.43e-21	Cone photoreceptors	BICD1	0.06
IKBKB	1.84e-29	0.95	0.12	0.06	2.83e-25	Cone photoreceptors	IKBKB	0.06
TULP4.1	9.59e-22	0.69	0.15	0.09	1.48e-17	Cone photoreceptors	TULP4	0.06
MAP3K13.1	1.17e-19	0.53	0.18	0.12	1.81e-15	Cone photoreceptors	MAP3K13	0.06
YWHAZ	4.76e-17	0.48	0.2	0.14	7.35e-13	Cone photoreceptors	YWHAZ	0.06
SLTM.1	2.36e-19	0.59	0.17	0.11	3.64e-15	Cone photoreceptors	SLTM	0.06
AHI1	4.73e-31	0.97	0.11	0.06	7.3e-27	Cone photoreceptors	AHI1	0.06
TLN2	1.38e-27	0.85	0.12	0.07	2.13e-23	Cone photoreceptors	TLN2	0.06
DAAM1.1	1.79e-22	0.62	0.16	0.1	2.76e-18	Cone photoreceptors	DAAM1	0.06
TTLL5.1	1.62e-21	0.45	0.18	0.13	2.5e-17	Cone photoreceptors	TTLL5	0.06
STAU2.1	3.27e-16	0.46	0.2	0.14	5.04e-12	Cone photoreceptors	STAU2	0.06
ZBTB18	4.25e-22	0.74	0.14	0.08	6.56e-18	Cone photoreceptors	ZBTB18	0.06
RALGPS2.1	7.8e-20	0.61	0.16	0.1	1.2e-15	Cone photoreceptors	RALGPS2	0.06
EIF4G3.1	1.66e-20	0.65	0.15	0.09	2.56e-16	Cone photoreceptors	EIF4G3	0.06
SERBP1.1	4.06e-20	0.67	0.15	0.09	6.26e-16	Cone photoreceptors	SERBP1	0.06
SSX2IP	1.43e-17	0.55	0.17	0.12	2.2e-13	Cone photoreceptors	SSX2IP	0.06
SIK2	2.46e-26	0.76	0.13	0.07	3.79e-22	Cone photoreceptors	SIK2	0.06
ATP5F1B	1.86e-23	0.79	0.13	0.07	2.88e-19	Cone photoreceptors	ATP5F1B	0.06
DOC2B.1	3.13e-23	0.51	0.16	0.11	4.83e-19	Cone photoreceptors	DOC2B	0.06
ECHDC2	5.09e-29	1.02	0.11	0.05	7.86e-25	Cone photoreceptors	ECHDC2	0.06
KCNG4	2.94e-32	0.7	0.12	0.06	4.54e-28	Cone photoreceptors	KCNG4	0.06
AMPH	1.69e-25	0.87	0.12	0.06	2.61e-21	Cone photoreceptors	AMPH	0.06
COBLL1.1	2.48e-20	0.33	0.21	0.16	3.82e-16	Cone photoreceptors	COBLL1	0.06
ORMDL1.1	3.1e-20	0.68	0.14	0.09	4.79e-16	Cone photoreceptors	ORMDL1	0.06
NAPA.1	3.13e-20	0.59	0.15	0.1	4.83e-16	Cone photoreceptors	NAPA	0.06
DOT1L.1	1.42e-16	0.52	0.18	0.12	2.19e-12	Cone photoreceptors	DOT1L	0.06
COPG2	7.58e-22	0.73	0.13	0.08	1.17e-17	Cone photoreceptors	COPG2	0.05
LGALSL	2.5e-21	0.73	0.13	0.08	3.86e-17	Cone photoreceptors	LGALSL	0.05
BIN1.1	2.54e-17	0.52	0.17	0.12	3.92e-13	Cone photoreceptors	BIN1	0.05
EOGT	2.5e-24	0.78	0.12	0.07	3.87e-20	Cone photoreceptors	EOGT	0.05
ELOVL4.1	7.89e-22	0.41	0.18	0.13	1.22e-17	Cone photoreceptors	ELOVL4	0.05
STT3B	1.19e-19	0.66	0.15	0.09	1.84e-15	Cone photoreceptors	STT3B	0.05
RAB3GAP1.1	5.69e-19	0.47	0.17	0.12	8.78e-15	Cone photoreceptors	RAB3GAP1	0.05
PDK1.1	2.01e-16	0.52	0.18	0.12	3.11e-12	Cone photoreceptors	PDK1	0.05
SMDT1.1	2.72e-19	0.7	0.14	0.09	4.2e-15	Cone photoreceptors	SMDT1	0.05
NDUFA2	2.42e-19	0.7	0.14	0.08	3.74e-15	Cone photoreceptors	NDUFA2	0.05
ATP6V1F.1	5.53e-19	0.63	0.15	0.1	8.54e-15	Cone photoreceptors	ATP6V1F	0.05
SERINC1.1	1.62e-15	0.33	0.22	0.17	2.51e-11	Cone photoreceptors	SERINC1	0.05
NECTIN1.1	1.4e-18	0.34	0.2	0.15	2.16e-14	Cone photoreceptors	NECTIN1	0.05
AKT3.1	2.2e-16	0.36	0.2	0.15	3.4e-12	Cone photoreceptors	AKT3	0.05
SLC25A4	2.33e-24	0.85	0.11	0.06	3.59e-20	Cone photoreceptors	SLC25A4	0.05
DEPRECATED-ENSG00000220205	9.6e-24	0.9	0.11	0.06	1.48e-19	Cone photoreceptors	DEPRECATED-ENSG00000220205	0.05
MTFR1	3.6e-23	0.84	0.12	0.06	5.56e-19	Cone photoreceptors	MTFR1	0.05
CAB39	2.36e-20	0.7	0.13	0.08	3.64e-16	Cone photoreceptors	CAB39	0.05
BAG2	6.84e-26	0.92	0.11	0.06	1.06e-21	Cone photoreceptors	BAG2	0.05
SVOP	1.46e-25	0.95	0.11	0.06	2.26e-21	Cone photoreceptors	SVOP	0.05
BBS4	7.26e-25	0.89	0.11	0.06	1.12e-20	Cone photoreceptors	BBS4	0.05
COX8A	9.28e-25	0.91	0.11	0.06	1.43e-20	Cone photoreceptors	COX8A	0.05
ATP6V0A1.1	1.69e-17	0.33	0.21	0.16	2.6e-13	Cone photoreceptors	ATP6V0A1	0.05
LDHB.1	1.6e-16	0.61	0.15	0.1	2.47e-12	Cone photoreceptors	LDHB	0.05
ICMT	1.02e-27	1	0.1	0.05	1.57e-23	Cone photoreceptors	ICMT	0.05
KIAA1549	6e-22	0.83	0.12	0.07	9.27e-18	Cone photoreceptors	KIAA1549	0.05
ATP8A1	2.51e-26	0.96	0.1	0.05	3.88e-22	Cone photoreceptors	ATP8A1	0.05
ACSL3.1	1.53e-20	0.25	0.21	0.16	2.36e-16	Cone photoreceptors	ACSL3	0.05
KIFC3.1	8.26e-19	0.54	0.15	0.1	1.28e-14	Cone photoreceptors	KIFC3	0.05
BBS7.1	1.13e-21	0.59	0.14	0.09	1.75e-17	Cone photoreceptors	BBS7	0.05
THOC7	1.65e-21	0.85	0.11	0.06	2.54e-17	Cone photoreceptors	THOC7	0.05
DEPRECATED-ENSG00000196313	3.19e-20	0.78	0.12	0.07	4.93e-16	Cone photoreceptors	DEPRECATED-ENSG00000196313	0.05
CDS2.1	1.1e-16	0.6	0.15	0.1	1.7e-12	Cone photoreceptors	CDS2	0.05
DMXL2.1	8.25e-15	0.45	0.18	0.13	1.27e-10	Cone photoreceptors	DMXL2	0.05
EFHC1.1	3.37e-18	0.6	0.14	0.09	5.21e-14	Cone photoreceptors	EFHC1	0.05
SLC25A11	6.61e-17	0.62	0.14	0.09	1.02e-12	Cone photoreceptors	SLC25A11	0.05
UBXN6.1	3.26e-13	0.49	0.17	0.12	5.04e-09	Cone photoreceptors	UBXN6	0.05
NDUFA9	6.67e-21	0.79	0.12	0.07	1.03e-16	Cone photoreceptors	NDUFA9	0.05
CUL1.1	4.62e-16	0.46	0.17	0.12	7.13e-12	Cone photoreceptors	CUL1	0.05
NDUFA3.1	7.44e-15	0.56	0.15	0.1	1.15e-10	Cone photoreceptors	NDUFA3	0.05
SPTAN1.1	2.94e-20	0.19	0.25	0.2	4.54e-16	Cone photoreceptors	SPTAN1	0.05
DENND5B.1	1.9e-16	0.57	0.15	0.1	2.94e-12	Cone photoreceptors	DENND5B	0.05
CYC1	3.26e-16	0.64	0.13	0.09	5.03e-12	Cone photoreceptors	CYC1	0.05
GLCE	8.89e-22	0.76	0.11	0.06	1.37e-17	Cone photoreceptors	GLCE	0.05
VPS36.1	4.38e-19	0.45	0.15	0.11	6.77e-15	Cone photoreceptors	VPS36	0.05
TOMM70	8.26e-19	0.71	0.12	0.07	1.28e-14	Cone photoreceptors	TOMM70	0.05
STAU1.1	1.46e-13	0.49	0.16	0.12	2.26e-09	Cone photoreceptors	STAU1	0.05
NDNF	9.15e-39	0.36	0.1	0.06	1.41e-34	Cone photoreceptors	NDNF	0.05
NDUFB3	5.94e-23	0.9	0.1	0.05	9.17e-19	Cone photoreceptors	NDUFB3	0.05
RNF6	9.42e-22	0.89	0.1	0.06	1.45e-17	Cone photoreceptors	RNF6	0.05
PCDH15.1	7.79e-29	0.23	0.17	0.12	1.2e-24	Cone photoreceptors	PCDH15	0.05
GRB10	3.21e-16	0.58	0.14	0.09	4.95e-12	Cone photoreceptors	GRB10	0.05
PRICKLE2	1.36e-19	0.75	0.11	0.07	2.1e-15	Cone photoreceptors	PRICKLE2	0.05
HACE1	1.49e-18	0.71	0.12	0.07	2.3e-14	Cone photoreceptors	HACE1	0.05
ARL4D.1	8.48e-18	0.58	0.13	0.08	1.31e-13	Cone photoreceptors	ARL4D	0.05
STRBP.1	1.56e-15	0.47	0.16	0.11	2.41e-11	Cone photoreceptors	STRBP	0.05
COX14	4e-21	0.89	0.1	0.06	6.17e-17	Cone photoreceptors	COX14	0.05
IRS2	1.05e-19	0.74	0.11	0.07	1.62e-15	Cone photoreceptors	IRS2	0.05
GPHN	5.65e-18	0.64	0.12	0.08	8.73e-14	Cone photoreceptors	GPHN	0.05
CAMK2D	7.97e-17	0.6	0.13	0.08	1.23e-12	Cone photoreceptors	CAMK2D	0.05
AGL.1	5.19e-15	0.47	0.15	0.1	8.01e-11	Cone photoreceptors	AGL	0.05
ATP6V1A.1	2.13e-14	0.51	0.15	0.1	3.28e-10	Cone photoreceptors	ATP6V1A	0.05
BACH1.1	1.37e-14	0.56	0.13	0.09	2.12e-10	Cone photoreceptors	BACH1	0.05
BICRAL.1	4.84e-14	0.53	0.14	0.1	7.47e-10	Cone photoreceptors	BICRAL	0.05
CTR9	5.83e-19	0.79	0.11	0.06	9.01e-15	Cone photoreceptors	CTR9	0.05
PSD.1	3.49e-15	0.44	0.15	0.11	5.39e-11	Cone photoreceptors	PSD	0.05
SMC3.1	9.33e-15	0.44	0.16	0.11	1.44e-10	Cone photoreceptors	SMC3	0.05
SPCS1.1	6.14e-13	0.53	0.15	0.1	9.48e-09	Cone photoreceptors	SPCS1	0.05
KLF12.1	1.17e-14	0.51	0.14	0.09	1.81e-10	Cone photoreceptors	KLF12	0.04
UQCRC2.1	2.37e-14	0.57	0.13	0.09	3.66e-10	Cone photoreceptors	UQCRC2	0.04
DYM.1	1.46e-12	0.32	0.19	0.14	2.25e-08	Cone photoreceptors	DYM	0.04
NRSN2	5.99e-20	0.63	0.11	0.07	9.24e-16	Cone photoreceptors	NRSN2	0.04
ZNF589	3.05e-18	0.68	0.11	0.07	4.71e-14	Cone photoreceptors	ZNF589	0.04
SGK3	2.58e-15	0.63	0.12	0.08	3.99e-11	Cone photoreceptors	SGK3	0.04
TMCO1	5.32e-12	0.43	0.16	0.12	8.2e-08	Cone photoreceptors	TMCO1	0.04
HSP90AA1.1	4.64e-15	0.13	0.29	0.25	7.17e-11	Cone photoreceptors	HSP90AA1	0.04
TRIM33.1	1.87e-13	0.52	0.13	0.09	2.88e-09	Cone photoreceptors	TRIM33	0.04
ATP5MG	2.75e-13	0.55	0.13	0.09	4.24e-09	Cone photoreceptors	ATP5MG	0.04
ANKS1A	1.99e-17	0.69	0.11	0.07	3.07e-13	Cone photoreceptors	ANKS1A	0.04
CDC34	1.61e-14	0.61	0.12	0.08	2.48e-10	Cone photoreceptors	CDC34	0.04
DLG2	3.5e-18	0.55	0.12	0.08	5.4e-14	Cone photoreceptors	DLG2	0.04
MAPRE2.1	4.31e-16	0.24	0.19	0.14	6.65e-12	Cone photoreceptors	MAPRE2	0.04
GCLC	9.19e-16	0.63	0.11	0.07	1.42e-11	Cone photoreceptors	GCLC	0.04
PSD3	2.63e-13	0.54	0.13	0.09	4.05e-09	Cone photoreceptors	PSD3	0.04
ARF1.1	2.99e-08	0.26	0.23	0.18	0.000461158	Cone photoreceptors	ARF1	0.04
L1CAM.1	4.59e-14	0.36	0.15	0.11	7.08e-10	Cone photoreceptors	L1CAM	0.04
SCRN1.1	1.66e-10	0.27	0.21	0.17	2.57e-06	Cone photoreceptors	SCRN1	0.04
DDB1.1	1.15e-15	0.32	0.16	0.12	1.78e-11	Cone photoreceptors	DDB1	0.04
GATAD2A	1.59e-15	0.76	0.1	0.06	2.45e-11	Cone photoreceptors	GATAD2A	0.04
TMEM244.1	3.1e-15	0.45	0.13	0.09	4.78e-11	Cone photoreceptors	TMEM244	0.04
ARFGEF1	1.35e-15	0.65	0.11	0.07	2.08e-11	Cone photoreceptors	ARFGEF1	0.04
CLEC16A	5.52e-15	0.68	0.11	0.07	8.51e-11	Cone photoreceptors	CLEC16A	0.04
TTC19	1.33e-12	0.57	0.13	0.09	2.06e-08	Cone photoreceptors	TTC19	0.04
SEPTIN6	3.29e-14	0.68	0.11	0.07	5.09e-10	Cone photoreceptors	SEPTIN6	0.04
DRAP1	5.21e-14	0.62	0.11	0.07	8.04e-10	Cone photoreceptors	DRAP1	0.04
HS6ST1	1.33e-13	0.59	0.11	0.07	2.06e-09	Cone photoreceptors	HS6ST1	0.04
KDM4C.1	2.45e-12	0.48	0.13	0.09	3.78e-08	Cone photoreceptors	KDM4C	0.04
EPB41.1	1.89e-11	0.25	0.19	0.15	2.92e-07	Cone photoreceptors	EPB41	0.04
SERINC3	7.66e-09	0.34	0.17	0.13	0.000118245	Cone photoreceptors	SERINC3	0.04
LMO4	5.56e-22	0.38	0.11	0.07	8.58e-18	Cone photoreceptors	LMO4	0.04
SPAG9.1	2.86e-10	0.47	0.13	0.1	4.41e-06	Cone photoreceptors	SPAG9	0.04
DAP3	7.98e-13	0.65	0.1	0.07	1.23e-08	Cone photoreceptors	DAP3	0.04
GORASP2	1.18e-11	0.55	0.12	0.08	1.81e-07	Cone photoreceptors	GORASP2	0.04
C1orf43.1	2.3e-09	0.38	0.15	0.12	3.55e-05	Cone photoreceptors	C1orf43	0.04
LIN7C.1	3.25e-08	0.35	0.17	0.13	0.000502304	Cone photoreceptors	LIN7C	0.04
NEGR1	7.25e-16	0.58	0.1	0.06	1.12e-11	Cone photoreceptors	NEGR1	0.04
SGTA	5.11e-13	0.64	0.1	0.06	7.88e-09	Cone photoreceptors	SGTA	0.04
ABCA7.1	1.07e-12	0.2	0.19	0.15	1.66e-08	Cone photoreceptors	ABCA7	0.04
VWA8	4.5e-11	0.58	0.11	0.08	6.94e-07	Cone photoreceptors	VWA8	0.04
RNF7	4.55e-10	0.46	0.13	0.09	7.03e-06	Cone photoreceptors	RNF7	0.04
ZBTB4.1	4.48e-08	0.3	0.18	0.14	0.000691234	Cone photoreceptors	ZBTB4	0.04
PAFAH1B1	7.16e-07	0.23	0.22	0.18	0.0110487	Cone photoreceptors	PAFAH1B1	0.04
TUB	1.7e-11	0.52	0.12	0.08	2.62e-07	Cone photoreceptors	TUB	0.04
NDUFS1	3.04e-12	0.51	0.11	0.08	4.69e-08	Cone photoreceptors	NDUFS1	0.04
KIAA1109	1.52e-10	0.56	0.11	0.08	2.35e-06	Cone photoreceptors	KIAA1109	0.04
KLHL7	3.34e-10	0.55	0.12	0.08	5.16e-06	Cone photoreceptors	KLHL7	0.04
CDK16	4.95e-08	0.37	0.16	0.12	0.000763991	Cone photoreceptors	CDK16	0.04
SLC2A11	1.11e-12	0.58	0.1	0.07	1.72e-08	Cone photoreceptors	SLC2A11	0.04
KIF21B	1.25e-11	0.58	0.11	0.07	1.94e-07	Cone photoreceptors	KIF21B	0.04
TM7SF3	4.55e-11	0.47	0.12	0.08	7.02e-07	Cone photoreceptors	TM7SF3	0.04
KLC1.1	3.45e-09	0.35	0.15	0.12	5.32e-05	Cone photoreceptors	KLC1	0.04
GNAZ.1	1.14e-11	0.36	0.13	0.09	1.76e-07	Cone photoreceptors	GNAZ	0.04
NDUFB4	6.41e-11	0.55	0.11	0.08	9.89e-07	Cone photoreceptors	NDUFB4	0.04
MIF	2.04e-07	0.23	0.2	0.16	0.00314956	Cone photoreceptors	MIF	0.04
UBA3	2.07e-12	0.58	0.1	0.07	3.19e-08	Cone photoreceptors	UBA3	0.04
ATPAF1	2.91e-11	0.59	0.1	0.07	4.5e-07	Cone photoreceptors	ATPAF1	0.04
C18orf32	4.73e-11	0.58	0.11	0.07	7.31e-07	Cone photoreceptors	C18orf32	0.04
TLK1.1	6.43e-10	0.36	0.14	0.1	9.92e-06	Cone photoreceptors	TLK1	0.03
USH2A.1	3.89e-17	0.17	0.17	0.14	6.01e-13	Cone photoreceptors	USH2A	0.03
AP2M1	5.7e-11	0.55	0.11	0.07	8.8e-07	Cone photoreceptors	AP2M1	0.03
DNM1	1.01e-09	0.51	0.11	0.08	1.56e-05	Cone photoreceptors	DNM1	0.03
PPM1A.1	4.65e-09	0.22	0.19	0.15	7.18e-05	Cone photoreceptors	PPM1A	0.03
TUFM.1	1.18e-08	0.46	0.13	0.09	0.000181545	Cone photoreceptors	TUFM	0.03
AP1B1	1.32e-10	0.56	0.1	0.07	2.04e-06	Cone photoreceptors	AP1B1	0.03
CD46	6.57e-10	0.48	0.11	0.08	1.01e-05	Cone photoreceptors	CD46	0.03
TERF2IP.1	6.05e-09	0.21	0.19	0.16	9.34e-05	Cone photoreceptors	TERF2IP	0.03
TOM1L2.1	3.72e-08	0.43	0.13	0.09	0.000574892	Cone photoreceptors	TOM1L2	0.03
CLPTM1.1	1.73e-07	0.33	0.15	0.12	0.00267087	Cone photoreceptors	CLPTM1	0.03
MACF1.1	2.49e-06	0.23	0.2	0.17	0.0384234	Cone photoreceptors	MACF1	0.03
FAF1	2.82e-10	0.55	0.1	0.07	4.36e-06	Cone photoreceptors	FAF1	0.03
BSG.1	1.4e-10	0.13	0.22	0.19	2.17e-06	Cone photoreceptors	BSG	0.03
SYNGR1.1	6.82e-10	0.25	0.16	0.13	1.05e-05	Cone photoreceptors	SYNGR1	0.03
MICOS10	8.62e-09	0.49	0.11	0.08	0.000133062	Cone photoreceptors	MICOS10	0.03
SLC17A5	3.94e-09	0.44	0.11	0.08	6.08e-05	Cone photoreceptors	SLC17A5	0.03
CBX3	5.65e-09	0.5	0.1	0.07	8.72e-05	Cone photoreceptors	CBX3	0.03
ERO1A	2.43e-08	0.41	0.12	0.08	0.000374704	Cone photoreceptors	ERO1A	0.03
DDAH2.1	4.27e-08	0.46	0.11	0.08	0.000658417	Cone photoreceptors	DDAH2	0.03
MAPRE3	9.95e-07	0.3	0.15	0.12	0.0153528	Cone photoreceptors	MAPRE3	0.03
GABBR2.1	9.95e-12	0.2	0.15	0.12	1.54e-07	Cone photoreceptors	GABBR2	0.03
TSC22D2.1	1.86e-07	0.3	0.14	0.11	0.00287428	Cone photoreceptors	TSC22D2	0.03
GABRB3.1	6.72e-09	0.34	0.12	0.09	0.00010366	Cone photoreceptors	GABRB3	0.03
MAP1LC3B.1	1.82e-08	0.33	0.13	0.1	0.000280411	Cone photoreceptors	MAP1LC3B	0.03
MAPKAPK2	7.1e-08	0.47	0.11	0.08	0.00109636	Cone photoreceptors	MAPKAPK2	0.03
SKIL	1.44e-07	0.43	0.11	0.08	0.00221535	Cone photoreceptors	SKIL	0.03
ARIH1.1	2.66e-07	0.36	0.13	0.1	0.0041135	Cone photoreceptors	ARIH1	0.03
RNF115.1	9.7e-07	0.39	0.13	0.1	0.0149679	Cone photoreceptors	RNF115	0.03
NUCB2	1.81e-08	0.49	0.1	0.07	0.000279142	Cone photoreceptors	NUCB2	0.03
MYH10	1.02e-07	0.48	0.1	0.07	0.00157168	Cone photoreceptors	MYH10	0.03
PPP2R2B.1	8.16e-12	0.16	0.16	0.13	1.26e-07	Cone photoreceptors	PPP2R2B	0.03
MINK1.1	1.74e-08	0.36	0.12	0.09	0.000268478	Cone photoreceptors	MINK1	0.03
MCUR1	3.41e-08	0.43	0.11	0.08	0.000525738	Cone photoreceptors	MCUR1	0.03
AP2A2.1	9.71e-08	0.34	0.13	0.1	0.00149823	Cone photoreceptors	AP2A2	0.03
OGA.1	1.12e-07	0.14	0.21	0.18	0.00173578	Cone photoreceptors	OGA	0.03
TCF12.1	2.36e-07	0.42	0.11	0.08	0.00363881	Cone photoreceptors	TCF12	0.03
SUGP2	8.65e-07	0.38	0.11	0.08	0.0133561	Cone photoreceptors	SUGP2	0.03
PRR14.1	2.67e-06	0.33	0.13	0.1	0.0412636	Cone photoreceptors	PRR14	0.03
YAF2	1.08e-07	0.43	0.1	0.07	0.00167241	Cone photoreceptors	YAF2	0.03
BCCIP	4.73e-07	0.34	0.11	0.09	0.00729524	Cone photoreceptors	BCCIP	0.03
FGF11	9e-07	0.37	0.12	0.09	0.0138883	Cone photoreceptors	FGF11	0.03
ANO2	1.43e-08	0.36	0.11	0.08	0.000220145	Cone photoreceptors	ANO2	0.03
IFNAR1	4.04e-07	0.37	0.11	0.08	0.00623998	Cone photoreceptors	IFNAR1	0.03
ERG28	2.72e-06	0.37	0.11	0.09	0.0419322	Cone photoreceptors	ERG28	0.03
H2AFZ	1.04e-06	0.41	0.1	0.08	0.0159925	Cone photoreceptors	H2AFZ	0.03
ZBTB44.1	1.95e-07	0.29	0.12	0.1	0.00300694	Cone photoreceptors	ZBTB44	0.03
SEC23B	8.08e-07	0.39	0.1	0.08	0.0124779	Cone photoreceptors	SEC23B	0.03
MYNN	8.93e-07	0.33	0.11	0.09	0.0137898	Cone photoreceptors	MYNN	0.03
EPS8.1	2.15e-08	0.26	0.11	0.09	0.000331409	Cone photoreceptors	EPS8	0.02
AP3B2.1	2.3e-06	0.19	0.13	0.11	0.0354256	Cone photoreceptors	AP3B2	0.02
KIF5B	2.46e-07	0.13	0.18	0.15	0.00379389	Cone photoreceptors	KIF5B	0.02
HMGN1.1	4.25e-37	-0.19	0.29	0.27	6.56e-33	Cone photoreceptors	HMGN1	0.02
PCMTD2.1	2.4e-20	-0.11	0.28	0.26	3.71e-16	Cone photoreceptors	PCMTD2	0.02
NEUROD4.1	1.12e-12	-0.23	0.12	0.11	1.73e-08	Cone photoreceptors	NEUROD4	0.01
CLIC4.1	1.08e-11	-0.11	0.23	0.22	1.66e-07	Cone photoreceptors	CLIC4	0.01
LPGAT1.1	2.17e-07	-0.12	0.12	0.11	0.00334834	Cone photoreceptors	LPGAT1	0
GNAT1.2	0	4.15	0.83	0.09	0	Rod photoreceptors	GNAT1	0.74
NRL.2	0	3.49	0.85	0.13	0	Rod photoreceptors	NRL	0.73
RHO.2	0	4.98	0.79	0.08	0	Rod photoreceptors	RHO	0.71
GNGT1.2	0	4.23	0.75	0.07	0	Rod photoreceptors	GNGT1	0.68
ROM1.2	0	3.32	0.81	0.14	0	Rod photoreceptors	ROM1	0.67
PDE6A.2	0	4.42	0.66	0.04	0	Rod photoreceptors	PDE6A	0.62
PDE6G.2	0	4.15	0.68	0.07	0	Rod photoreceptors	PDE6G	0.6
SAG.2	0	4.88	0.62	0.04	0	Rod photoreceptors	SAG	0.58
CABP5.2	0	3.49	0.66	0.08	0	Rod photoreceptors	CABP5	0.57
PDE6B.2	0	3.08	0.63	0.1	0	Rod photoreceptors	PDE6B	0.54
CADM1.2	0	2.27	0.82	0.29	0	Rod photoreceptors	CADM1	0.53
PRPH2.2	0	2.06	0.8	0.3	0	Rod photoreceptors	PRPH2	0.51
NR2E3.2	0	4.03	0.53	0.04	0	Rod photoreceptors	NR2E3	0.49
RCVRN.2	0	1.07	0.92	0.45	0	Rod photoreceptors	RCVRN	0.47
ABCA4.2	0	2.04	0.73	0.26	0	Rod photoreceptors	ABCA4	0.47
KCNV2.2	0	1.06	0.79	0.36	0	Rod photoreceptors	KCNV2	0.44
CRX.2	0	1.16	0.87	0.44	0	Rod photoreceptors	CRX	0.44
RASSF2.2	0	3.17	0.51	0.08	0	Rod photoreceptors	RASSF2	0.43
GPR160.2	0	3.21	0.49	0.07	0	Rod photoreceptors	GPR160	0.42
AIPL1.2	0	2.1	0.64	0.21	0	Rod photoreceptors	AIPL1	0.42
OSBP2.2	0	2.57	0.51	0.11	0	Rod photoreceptors	OSBP2	0.4
GNB1.2	0	2.65	0.51	0.11	0	Rod photoreceptors	GNB1	0.4
REEP6.2	0	3.81	0.43	0.04	0	Rod photoreceptors	REEP6	0.39
UNC119.2	0	1.05	0.77	0.39	0	Rod photoreceptors	UNC119	0.38
EPB41L2.2	0	2.09	0.49	0.14	0	Rod photoreceptors	EPB41L2	0.35
FAM161A.2	0	2.79	0.43	0.07	0	Rod photoreceptors	FAM161A	0.35
VASH1.2	0	2.54	0.46	0.11	0	Rod photoreceptors	VASH1	0.35
LENG8.2	0	2.16	0.49	0.15	0	Rod photoreceptors	LENG8	0.35
PROM1.2	0	0.82	0.78	0.44	0	Rod photoreceptors	PROM1	0.34
SAMD7.2	0	2.26	0.46	0.12	0	Rod photoreceptors	SAMD7	0.34
TDRD7.2	0	2.35	0.44	0.1	0	Rod photoreceptors	TDRD7	0.34
SYNE2.2	0	1.75	0.56	0.22	0	Rod photoreceptors	SYNE2	0.34
HMGN1.2	0	1.8	0.5	0.17	0	Rod photoreceptors	HMGN1	0.33
PODXL.2	0	1.71	0.49	0.18	0	Rod photoreceptors	PODXL	0.3
PDE4DIP.2	0	2.51	0.38	0.07	0	Rod photoreceptors	PDE4DIP	0.3
PDC.2	0	1.18	0.53	0.24	0	Rod photoreceptors	PDC	0.3
ALDOC.2	0	1.2	0.62	0.33	0	Rod photoreceptors	ALDOC	0.3
IGSF9.2	0	2.56	0.36	0.07	0	Rod photoreceptors	IGSF9	0.29
STX3.2	0	1.2	0.58	0.29	0	Rod photoreceptors	STX3	0.28
PCMTD2.2	0	1.58	0.45	0.18	0	Rod photoreceptors	PCMTD2	0.27
CLUL1.2	0	3.98	0.29	0.02	0	Rod photoreceptors	CLUL1	0.27
RBP3.2	1.86e-299	1.23	0.55	0.28	2.87e-295	Rod photoreceptors	RBP3	0.27
ENO2.2	2.62e-276	0.75	0.73	0.47	4.04e-272	Rod photoreceptors	ENO2	0.27
KCNB1.2	1.0439648637171e-313	1.29	0.5	0.24	0	Rod photoreceptors	KCNB1	0.26
SPTBN1.2	0	2.14	0.36	0.1	0	Rod photoreceptors	SPTBN1	0.26
IMPG2.2	3.49e-248	0.98	0.54	0.29	5.39e-244	Rod photoreceptors	IMPG2	0.25
CDHR1.2	5.41e-262	1.09	0.52	0.27	8.36e-258	Rod photoreceptors	CDHR1	0.25
RDH12.2	0	3.17	0.28	0.04	0	Rod photoreceptors	RDH12	0.25
PPEF2.2	0	3.16	0.28	0.04	0	Rod photoreceptors	PPEF2	0.24
TMEM108.2	9.97e-299	1.49	0.4	0.16	1.54e-294	Rod photoreceptors	TMEM108	0.24
SNTB2.2	0	3.17	0.28	0.04	0	Rod photoreceptors	SNTB2	0.24
ABLIM3.2	0	2.79	0.28	0.05	0	Rod photoreceptors	ABLIM3	0.24
DISC1.2	0	3.45	0.26	0.03	0	Rod photoreceptors	DISC1	0.24
PDCD4.2	0	2.22	0.31	0.07	0	Rod photoreceptors	PDCD4	0.23
BAZ2B.2	8.74e-287	1.44	0.41	0.18	1.35e-282	Rod photoreceptors	BAZ2B	0.23
USH2A.2	0	2.24	0.3	0.07	0	Rod photoreceptors	USH2A	0.23
PKDCC.2	0	2.22	0.29	0.07	0	Rod photoreceptors	PKDCC	0.22
GET1.2	2.2e-233	1.15	0.46	0.24	3.39e-229	Rod photoreceptors	GET1	0.22
WAPL.2	0	2.94	0.26	0.04	0	Rod photoreceptors	WAPL	0.22
CASZ1.2	1.96e-234	1.32	0.38	0.17	3.02e-230	Rod photoreceptors	CASZ1	0.22
TP53INP2.2	0	2.14	0.29	0.07	0	Rod photoreceptors	TP53INP2	0.22
ANK3.2	2.81e-250	1.53	0.34	0.13	4.34e-246	Rod photoreceptors	ANK3	0.21
EYS.2	3.55e-281	1.74	0.32	0.11	5.47e-277	Rod photoreceptors	EYS	0.21
CCKBR	0	4.43	0.23	0.01	0	Rod photoreceptors	CCKBR	0.21
CITED2.2	0	2.66	0.26	0.05	0	Rod photoreceptors	CITED2	0.21
PCBP4.2	1.1e-159	0.67	0.58	0.37	1.7e-155	Rod photoreceptors	PCBP4	0.21
SMIM36.1	0	3.26	0.23	0.02	0	Rod photoreceptors	SMIM36	0.2
GLB1L2	0	3.75	0.22	0.02	0	Rod photoreceptors	GLB1L2	0.2
PTPN13.2	4.68e-256	1.64	0.31	0.11	7.22e-252	Rod photoreceptors	PTPN13	0.2
STK39.2	6.84e-273	1.83	0.3	0.1	1.06e-268	Rod photoreceptors	STK39	0.2
PCDH15.2	1.92685601878086e-322	2.28	0.27	0.06	2.97429495059014e-318	Rod photoreceptors	PCDH15	0.2
OTX2.2	1.64e-172	0.95	0.42	0.22	2.54e-168	Rod photoreceptors	OTX2	0.2
LAPTM4B.2	2.06e-163	0.73	0.6	0.4	3.17e-159	Rod photoreceptors	LAPTM4B	0.2
CADM2.2	1.38e-179	1.01	0.44	0.25	2.13e-175	Rod photoreceptors	CADM2	0.2
ABCA7.2	4.09e-256	1.74	0.29	0.1	6.31e-252	Rod photoreceptors	ABCA7	0.2
IMPG1.2	8.4e-172	0.99	0.38	0.19	1.3e-167	Rod photoreceptors	IMPG1	0.19
DLG4.2	1.76e-140	0.7	0.51	0.32	2.71e-136	Rod photoreceptors	DLG4	0.19
CLIC4.2	1.04e-205	1.31	0.35	0.16	1.6e-201	Rod photoreceptors	CLIC4	0.19
WDTC1.2	1.31e-214	1.42	0.32	0.13	2.02e-210	Rod photoreceptors	WDTC1	0.19
KDM5B.2	7.27e-237	1.49	0.33	0.14	1.12e-232	Rod photoreceptors	KDM5B	0.19
PPP2R2B.2	1.54e-261	1.89	0.27	0.08	2.38e-257	Rod photoreceptors	PPP2R2B	0.19
COBLL1.2	1.5e-222	1.56	0.3	0.11	2.31e-218	Rod photoreceptors	COBLL1	0.19
PSIP1.2	1e-232	1.65	0.29	0.1	1.55e-228	Rod photoreceptors	PSIP1	0.19
BBS9.2	0	2.58	0.23	0.04	0	Rod photoreceptors	BBS9	0.19
MXRA7.1	7.71e-209	0.96	0.5	0.31	1.19e-204	Rod photoreceptors	MXRA7	0.18
PTPRU.2	1.82e-273	2.13	0.24	0.06	2.8e-269	Rod photoreceptors	PTPRU	0.18
SYDE2	0	3.32	0.2	0.02	0	Rod photoreceptors	SYDE2	0.18
TPM1.2	7.17e-212	1.62	0.28	0.1	1.11e-207	Rod photoreceptors	TPM1	0.18
NEUROD1.2	2.09e-191	1.4	0.3	0.12	3.23e-187	Rod photoreceptors	NEUROD1	0.18
TULP1.2	6.56e-139	0.76	0.4	0.23	1.01e-134	Rod photoreceptors	TULP1	0.18
IQSEC1.2	2.94e-171	1.13	0.36	0.18	4.54e-167	Rod photoreceptors	IQSEC1	0.17
SLC6A15.2	2.79e-288	2.47	0.22	0.04	4.3e-284	Rod photoreceptors	SLC6A15	0.17
ELOVL4.2	3.61e-218	1.75	0.25	0.08	5.58e-214	Rod photoreceptors	ELOVL4	0.17
YPEL2.2	5.61e-248	2.09	0.23	0.06	8.66e-244	Rod photoreceptors	YPEL2	0.17
ARHGAP42.2	5.45e-225	1.82	0.25	0.08	8.42e-221	Rod photoreceptors	ARHGAP42	0.17
CROCC	1.47972660929453e-320	2.95	0.2	0.03	2.28410599410704e-316	Rod photoreceptors	CROCC	0.17
ABCA5.2	4.35e-227	1.96	0.23	0.06	6.72e-223	Rod photoreceptors	ABCA5	0.16
TTC39C	1.19e-290	2.73	0.2	0.03	1.84e-286	Rod photoreceptors	TTC39C	0.16
MOK.2	7.66e-226	1.97	0.22	0.06	1.18e-221	Rod photoreceptors	MOK	0.16
MAK.2	1.53e-212	1.85	0.23	0.07	2.36e-208	Rod photoreceptors	MAK	0.16
SLC1A7.2	1.62e-153	1.22	0.28	0.12	2.49e-149	Rod photoreceptors	SLC1A7	0.16
PRCD.2	2.08e-143	1.14	0.31	0.15	3.21e-139	Rod photoreceptors	PRCD	0.16
MARCH1.1	6.66e-221	1.97	0.22	0.06	1.03e-216	Rod photoreceptors	MARCH1	0.16
ADCY1.2	1.6e-113	0.83	0.39	0.23	2.47e-109	Rod photoreceptors	ADCY1	0.16
RS1.2	2.55e-115	0.63	0.38	0.23	3.93e-111	Rod photoreceptors	RS1	0.16
TRIM36.2	1.84e-144	1.21	0.29	0.13	2.85e-140	Rod photoreceptors	TRIM36	0.16
BHLHE41.2	9.25e-164	1.38	0.28	0.12	1.43e-159	Rod photoreceptors	BHLHE41	0.15
SEMA4B.2	8.32e-176	1.55	0.24	0.09	1.28e-171	Rod photoreceptors	SEMA4B	0.15
B4GALT1.2	2.63e-199	1.87	0.21	0.06	4.06e-195	Rod photoreceptors	B4GALT1	0.15
YBX3.2	1.65e-196	1.81	0.22	0.07	2.55e-192	Rod photoreceptors	YBX3	0.15
HTRA1.2	5.4e-134	1.12	0.29	0.13	8.34e-130	Rod photoreceptors	HTRA1	0.15
AKNA.2	1.72e-182	1.69	0.22	0.07	2.66e-178	Rod photoreceptors	AKNA	0.15
NEURL1.2	4.96e-170	1.57	0.23	0.08	7.66e-166	Rod photoreceptors	NEURL1	0.15
SLC6A6.2	6.46e-121	0.99	0.32	0.18	9.97e-117	Rod photoreceptors	SLC6A6	0.15
FZD3.2	2.53e-144	1.22	0.28	0.13	3.91e-140	Rod photoreceptors	FZD3	0.15
NLK.2	2.37e-80	0.47	0.53	0.38	3.66e-76	Rod photoreceptors	NLK	0.15
EPB41.2	3.34e-148	1.31	0.26	0.11	5.15e-144	Rod photoreceptors	EPB41	0.15
PCARE.2	7.96e-143	1.3	0.26	0.11	1.23e-138	Rod photoreceptors	PCARE	0.15
HIST1H1C.2	2.3e-114	0.72	0.49	0.34	3.54e-110	Rod photoreceptors	HIST1H1C	0.15
MPP4.2	1.69e-97	0.61	0.39	0.24	2.61e-93	Rod photoreceptors	MPP4	0.15
MEIS1.2	7.06e-155	1.42	0.24	0.1	1.09e-150	Rod photoreceptors	MEIS1	0.15
ESRRB	0	3.19	0.16	0.02	1.41e-304	Rod photoreceptors	ESRRB	0.15
CPE.2	0	1.02	0.68	0.53	0	Rod photoreceptors	CPE	0.15
LYST.2	8.48e-193	1.9	0.2	0.06	1.31e-188	Rod photoreceptors	LYST	0.14
AKAP9.2	2.43e-85	0.64	0.42	0.27	3.75e-81	Rod photoreceptors	AKAP9	0.14
DCUN1D3	4.55e-213	2.19	0.19	0.04	7.03e-209	Rod photoreceptors	DCUN1D3	0.14
TMEM244.2	8.14e-190	1.92	0.2	0.06	1.26e-185	Rod photoreceptors	TMEM244	0.14
NFASC.1	1.82e-203	2.11	0.18	0.04	2.82e-199	Rod photoreceptors	NFASC	0.14
MMP2.2	2.7e-117	1.05	0.3	0.16	4.16e-113	Rod photoreceptors	MMP2	0.14
SEMA3F.2	8.04e-126	1.13	0.28	0.14	1.24e-121	Rod photoreceptors	SEMA3F	0.14
DGKD	1.65e-210	2.27	0.18	0.04	2.55e-206	Rod photoreceptors	DGKD	0.14
KIF1B.2	6.08e-124	0.86	0.38	0.24	9.38e-120	Rod photoreceptors	KIF1B	0.14
ATF4.2	7.66e-124	1.24	0.24	0.1	1.18e-119	Rod photoreceptors	ATF4	0.13
TTLL5.2	9.52e-137	1.38	0.23	0.1	1.47e-132	Rod photoreceptors	TTLL5	0.13
TMEM138	2.47e-183	2.01	0.18	0.05	3.82e-179	Rod photoreceptors	TMEM138	0.13
CNKSR2	9.73e-257	3.08	0.15	0.02	1.5e-252	Rod photoreceptors	CNKSR2	0.13
RAX2.2	5.35e-132	1.4	0.22	0.09	8.25e-128	Rod photoreceptors	RAX2	0.13
TMEM237.2	1.08e-149	1.63	0.2	0.07	1.66e-145	Rod photoreceptors	TMEM237	0.13
RASGRF2.2	4.57e-87	0.83	0.31	0.18	7.05e-83	Rod photoreceptors	RASGRF2	0.13
TRAK1.2	1.02e-104	1.02	0.28	0.15	1.57e-100	Rod photoreceptors	TRAK1	0.13
ANO2.1	1.22e-180	2.06	0.17	0.04	1.89e-176	Rod photoreceptors	ANO2	0.13
LRIT1.2	3.11e-131	1.37	0.22	0.09	4.81e-127	Rod photoreceptors	LRIT1	0.13
SNAP25.2	2.08e-72	0.62	0.41	0.28	3.21e-68	Rod photoreceptors	SNAP25	0.13
SYP.2	1.84e-67	0.58	0.41	0.28	2.84e-63	Rod photoreceptors	SYP	0.13
DDB1.2	6.9e-135	1.4	0.22	0.09	1.07e-130	Rod photoreceptors	DDB1	0.13
GPR137B.2	7.84e-140	1.55	0.2	0.07	1.21e-135	Rod photoreceptors	GPR137B	0.13
MT-CYB.2	2.26e-77	0.43	0.69	0.56	3.49e-73	Rod photoreceptors	MT-CYB	0.12
IGF2BP3	4.21e-182	2.18	0.16	0.04	6.5e-178	Rod photoreceptors	IGF2BP3	0.12
PTP4A3.2	1.79e-76	0.24	0.47	0.35	2.76e-72	Rod photoreceptors	PTP4A3	0.12
TNRC6B.2	4.43e-130	1.47	0.2	0.08	6.84e-126	Rod photoreceptors	TNRC6B	0.12
TRAC.2	4.99e-107	1.18	0.23	0.11	7.71e-103	Rod photoreceptors	TRAC	0.12
CDH12	2.83e-197	2.43	0.15	0.03	4.36e-193	Rod photoreceptors	CDH12	0.12
MT-ND2.2	6.12e-65	0.34	0.71	0.58	9.45e-61	Rod photoreceptors	MT-ND2	0.12
ARL6	1.23e-171	2.08	0.16	0.04	1.89e-167	Rod photoreceptors	ARL6	0.12
GRAMD1B.2	1.28e-113	1.26	0.22	0.1	1.97e-109	Rod photoreceptors	GRAMD1B	0.12
HSP90AA1.2	4.38e-87	0.78	0.34	0.22	6.76e-83	Rod photoreceptors	HSP90AA1	0.12
ARL6IP1.2	2.84e-85	0.86	0.29	0.17	4.38e-81	Rod photoreceptors	ARL6IP1	0.12
FSTL5.2	6.31e-59	0.54	0.42	0.3	9.75e-55	Rod photoreceptors	FSTL5	0.12
PLEKHB1.2	1.84e-64	0.58	0.35	0.23	2.84e-60	Rod photoreceptors	PLEKHB1	0.12
SLC23A2.2	1.84e-77	0.79	0.31	0.19	2.84e-73	Rod photoreceptors	SLC23A2	0.12
EPS8.2	1.56e-139	1.7	0.17	0.05	2.4e-135	Rod photoreceptors	EPS8	0.12
HCN1.2	2.63e-97	1.1	0.23	0.11	4.06e-93	Rod photoreceptors	HCN1	0.12
KIFC3.2	4.36e-124	1.48	0.19	0.07	6.73e-120	Rod photoreceptors	KIFC3	0.12
SCAMP5.2	5.03e-69	0.72	0.31	0.2	7.77e-65	Rod photoreceptors	SCAMP5	0.12
AGTPBP1.2	6.51e-85	0.9	0.27	0.16	1.01e-80	Rod photoreceptors	AGTPBP1	0.12
RPGRIP1.2	1.06e-93	1.11	0.22	0.11	1.63e-89	Rod photoreceptors	RPGRIP1	0.12
PRDX1.2	7.09e-98	1.08	0.24	0.12	1.09e-93	Rod photoreceptors	PRDX1	0.12
OR6B3	1.41e-290	4.81	0.12	0	2.18e-286	Rod photoreceptors	OR6B3	0.11
USP2.2	7.41e-109	1.31	0.2	0.08	1.14e-104	Rod photoreceptors	USP2	0.11
PPP3R1.2	3.21e-96	1.11	0.22	0.11	4.95e-92	Rod photoreceptors	PPP3R1	0.11
DPY19L1.2	1.78e-77	0.89	0.26	0.15	2.74e-73	Rod photoreceptors	DPY19L1	0.11
FAM124A	3.19e-139	1.84	0.16	0.05	4.93e-135	Rod photoreceptors	FAM124A	0.11
CLASP2.2	9.1e-73	0.78	0.29	0.18	1.41e-68	Rod photoreceptors	CLASP2	0.11
PPARA	1.21e-190	2.69	0.13	0.02	1.87e-186	Rod photoreceptors	PPARA	0.11
PLCD3.2	3.4e-115	1.46	0.18	0.07	5.25e-111	Rod photoreceptors	PLCD3	0.11
IGSF11.2	4.25e-89	1.04	0.24	0.13	6.56e-85	Rod photoreceptors	IGSF11	0.11
TPD52.2	2.92e-55	0.58	0.36	0.25	4.5e-51	Rod photoreceptors	TPD52	0.11
MDM4.2	4.04e-90	1.07	0.22	0.12	6.24e-86	Rod photoreceptors	MDM4	0.11
EXOC4	3.64e-135	1.8	0.16	0.05	5.61e-131	Rod photoreceptors	EXOC4	0.11
KRI1	8.38e-142	1.92	0.15	0.04	1.29e-137	Rod photoreceptors	KRI1	0.11
CHD7.2	1.81e-65	0.74	0.26	0.16	2.79e-61	Rod photoreceptors	CHD7	0.11
PLCH2	9.09e-124	1.68	0.16	0.05	1.4e-119	Rod photoreceptors	PLCH2	0.11
MFGE8.2	2e-74	0.94	0.23	0.12	3.09e-70	Rod photoreceptors	MFGE8	0.11
FGD4.1	3.25e-86	1.1	0.21	0.1	5.01e-82	Rod photoreceptors	FGD4	0.11
ARL17A.2	7.31e-85	0.99	0.24	0.13	1.13e-80	Rod photoreceptors	ARL17A	0.11
CPLX4.2	2.16e-57	0.56	0.3	0.2	3.33e-53	Rod photoreceptors	CPLX4	0.11
GRK1.2	6.48e-96	1.26	0.19	0.09	1e-91	Rod photoreceptors	GRK1	0.1
VPS36.2	9.16e-98	1.26	0.19	0.08	1.41e-93	Rod photoreceptors	VPS36	0.1
NCOA2.2	1.05e-87	1.1	0.21	0.1	1.63e-83	Rod photoreceptors	NCOA2	0.1
FAM222A.2	1.2e-84	1.08	0.21	0.11	1.85e-80	Rod photoreceptors	FAM222A	0.1
FMN1.2	1.66e-52	0.58	0.36	0.26	2.57e-48	Rod photoreceptors	FMN1	0.1
DIP2A	5.57e-141	2.01	0.14	0.04	8.59e-137	Rod photoreceptors	DIP2A	0.1
AP3B2.2	3.07e-93	1.25	0.19	0.08	4.73e-89	Rod photoreceptors	AP3B2	0.1
RIC3.2	4.09e-89	1.13	0.21	0.1	6.31e-85	Rod photoreceptors	RIC3	0.1
CATSPER2	4.92e-128	1.81	0.15	0.05	7.59e-124	Rod photoreceptors	CATSPER2	0.1
LZTS3	2.29e-126	1.8	0.15	0.04	3.53e-122	Rod photoreceptors	LZTS3	0.1
TUBB4B.2	1.3e-56	0.69	0.31	0.21	2e-52	Rod photoreceptors	TUBB4B	0.1
PLEKHH1	1.1e-132	1.98	0.13	0.04	1.7e-128	Rod photoreceptors	PLEKHH1	0.1
TIGD2	1.65e-128	1.9	0.14	0.04	2.55e-124	Rod photoreceptors	TIGD2	0.1
MAP2.2	2.79e-43	0.42	0.36	0.26	4.31e-39	Rod photoreceptors	MAP2	0.1
WDR31.2	1.82e-100	1.45	0.16	0.06	2.81e-96	Rod photoreceptors	WDR31	0.1
CC2D2A.2	1.37e-61	0.83	0.23	0.14	2.12e-57	Rod photoreceptors	CC2D2A	0.1
ANXA4	1.39e-152	2.47	0.12	0.02	2.15e-148	Rod photoreceptors	ANXA4	0.1
ZNF253	1.77e-124	1.91	0.13	0.04	2.73e-120	Rod photoreceptors	ZNF253	0.1
PSD.2	1.33e-80	1.15	0.18	0.09	2.06e-76	Rod photoreceptors	PSD	0.1
DIRAS2.2	6.09e-73	0.99	0.19	0.09	9.4e-69	Rod photoreceptors	DIRAS2	0.1
BBS5	7.87e-124	1.93	0.13	0.04	1.21e-119	Rod photoreceptors	BBS5	0.09
PRKD3	4.22e-98	1.49	0.15	0.05	6.51e-94	Rod photoreceptors	PRKD3	0.09
CDK5R2.2	8.64e-62	0.87	0.22	0.12	1.33e-57	Rod photoreceptors	CDK5R2	0.09
HSPA4	2.75e-92	1.41	0.15	0.06	4.24e-88	Rod photoreceptors	HSPA4	0.09
GGA2.2	7.18e-63	0.91	0.21	0.11	1.11e-58	Rod photoreceptors	GGA2	0.09
ADD1.2	2.84e-60	0.65	0.3	0.21	4.39e-56	Rod photoreceptors	ADD1	0.09
FAM3C.2	1.98e-56	0.77	0.22	0.13	3.06e-52	Rod photoreceptors	FAM3C	0.09
DPYSL3.2	1.39e-78	0.13	0.39	0.3	2.14e-74	Rod photoreceptors	DPYSL3	0.09
SLC17A5.1	1.28e-92	1.44	0.15	0.06	1.98e-88	Rod photoreceptors	SLC17A5	0.09
AAK1.2	2.52e-46	0.6	0.3	0.21	3.89e-42	Rod photoreceptors	AAK1	0.09
MAP3K1.1	4.12e-76	1.14	0.17	0.08	6.36e-72	Rod photoreceptors	MAP3K1	0.09
ACTN1.2	1.29e-64	0.97	0.19	0.1	1.99e-60	Rod photoreceptors	ACTN1	0.09
PPM1A.2	1.17e-62	0.86	0.22	0.13	1.8e-58	Rod photoreceptors	PPM1A	0.09
CCDC14.2	4.97e-66	0.95	0.2	0.11	7.68e-62	Rod photoreceptors	CCDC14	0.09
MCUR1.1	1.67e-92	1.49	0.14	0.05	2.58e-88	Rod photoreceptors	MCUR1	0.09
SHROOM3.2	4.18e-55	0.78	0.23	0.14	6.46e-51	Rod photoreceptors	SHROOM3	0.09
SGIP1	4.05e-91	1.46	0.14	0.05	6.24e-87	Rod photoreceptors	SGIP1	0.09
ANKRD33.2	2.26e-60	0.95	0.19	0.1	3.48e-56	Rod photoreceptors	ANKRD33	0.09
PPFIA2.1	2.46e-78	1.27	0.15	0.07	3.79e-74	Rod photoreceptors	PPFIA2	0.09
USP1.2	2.63e-74	1.2	0.16	0.07	4.05e-70	Rod photoreceptors	USP1	0.09
RAB3GAP1.2	2.71e-70	1.02	0.19	0.1	4.18e-66	Rod photoreceptors	RAB3GAP1	0.09
CACNB2.2	8.1e-67	1.05	0.18	0.09	1.25e-62	Rod photoreceptors	CACNB2	0.09
CORO2B.1	4.46e-65	1.01	0.18	0.09	6.88e-61	Rod photoreceptors	CORO2B	0.09
PDE4D.2	1.49e-50	0.76	0.22	0.14	2.3e-46	Rod photoreceptors	PDE4D	0.09
LHFPL3	6.98e-95	1.59	0.13	0.05	1.08e-90	Rod photoreceptors	LHFPL3	0.09
MREG.2	5.11e-70	1.12	0.17	0.08	7.88e-66	Rod photoreceptors	MREG	0.09
PPP2R5E.1	1.91e-67	1.05	0.17	0.09	2.95e-63	Rod photoreceptors	PPP2R5E	0.09
PUM2.2	2.39e-56	0.79	0.23	0.14	3.69e-52	Rod photoreceptors	PUM2	0.09
UNC80	1.13e-88	1.51	0.13	0.05	1.75e-84	Rod photoreceptors	UNC80	0.09
EPB41L4A	7.4e-110	1.9	0.12	0.03	1.14e-105	Rod photoreceptors	EPB41L4A	0.09
CACNA1F	2.34e-97	1.66	0.13	0.04	3.61e-93	Rod photoreceptors	CACNA1F	0.09
JMJD1C.2	9.01e-59	0.87	0.2	0.12	1.39e-54	Rod photoreceptors	JMJD1C	0.09
SEC62.2	1.34e-52	0.74	0.24	0.15	2.07e-48	Rod photoreceptors	SEC62	0.09
VEZF1.2	3.78e-39	0.54	0.3	0.22	5.84e-35	Rod photoreceptors	VEZF1	0.09
SEPTIN4.2	1.64e-72	0.13	0.36	0.27	2.54e-68	Rod photoreceptors	SEPTIN4	0.09
NPLOC4.2	1.97e-71	1.16	0.16	0.08	3.04e-67	Rod photoreceptors	NPLOC4	0.08
KPNA3	3e-75	1.27	0.15	0.06	4.64e-71	Rod photoreceptors	KPNA3	0.08
ABHD17B	5.5e-89	1.54	0.13	0.05	8.49e-85	Rod photoreceptors	ABHD17B	0.08
TTC8.2	9.5e-63	1.05	0.17	0.08	1.47e-58	Rod photoreceptors	TTC8	0.08
TRA2A.2	1.93e-54	0.86	0.2	0.12	2.97e-50	Rod photoreceptors	TRA2A	0.08
STC1	4.47e-119	2.2	0.11	0.02	6.91e-115	Rod photoreceptors	STC1	0.08
STXBP1.2	2.99e-36	0.51	0.31	0.23	4.62e-32	Rod photoreceptors	STXBP1	0.08
IFT88	1.18e-77	1.34	0.14	0.06	1.82e-73	Rod photoreceptors	IFT88	0.08
ARGLU1.2	6.6e-43	0.62	0.27	0.19	1.02e-38	Rod photoreceptors	ARGLU1	0.08
TMCC2.1	1.26e-73	1.25	0.15	0.07	1.94e-69	Rod photoreceptors	TMCC2	0.08
RRP1B	2.55e-79	1.39	0.13	0.05	3.93e-75	Rod photoreceptors	RRP1B	0.08
MFAP3L.2	2.8e-58	1	0.17	0.09	4.32e-54	Rod photoreceptors	MFAP3L	0.08
CSTF3.2	1.69e-59	0.99	0.18	0.09	2.61e-55	Rod photoreceptors	CSTF3	0.08
DYNC1I2.2	4.48e-58	0.94	0.18	0.1	6.92e-54	Rod photoreceptors	DYNC1I2	0.08
AUTS2.2	4.04e-43	0.7	0.22	0.14	6.24e-39	Rod photoreceptors	AUTS2	0.08
BTD	2.12e-76	1.36	0.13	0.05	3.27e-72	Rod photoreceptors	BTD	0.08
RALGPS2.2	2.22e-55	0.95	0.17	0.09	3.42e-51	Rod photoreceptors	RALGPS2	0.08
ARHGAP1.1	2.36e-75	1.22	0.16	0.08	3.64e-71	Rod photoreceptors	ARHGAP1	0.08
LNX2	1.37e-118	2.26	0.1	0.02	2.11e-114	Rod photoreceptors	LNX2	0.08
CHD9.1	8.98e-47	0.75	0.21	0.13	1.39e-42	Rod photoreceptors	CHD9	0.08
BCL2L1.2	4.18e-54	0.83	0.2	0.12	6.46e-50	Rod photoreceptors	BCL2L1	0.08
CD47.2	8.54e-47	0.78	0.2	0.12	1.32e-42	Rod photoreceptors	CD47	0.08
CDR2	2.76e-89	1.67	0.12	0.04	4.26e-85	Rod photoreceptors	CDR2	0.08
FYCO1	5.87e-89	1.67	0.12	0.04	9.06e-85	Rod photoreceptors	FYCO1	0.08
CEP95	6.33e-76	1.4	0.13	0.05	9.78e-72	Rod photoreceptors	CEP95	0.08
LYRM1.2	3.06e-54	0.96	0.17	0.09	4.73e-50	Rod photoreceptors	LYRM1	0.08
FAM107A.2	7.02e-53	0.94	0.17	0.09	1.08e-48	Rod photoreceptors	FAM107A	0.08
HECTD1.2	1.19e-59	1.06	0.15	0.08	1.83e-55	Rod photoreceptors	HECTD1	0.08
SCAPER	4.12e-70	1.24	0.14	0.06	6.36e-66	Rod photoreceptors	SCAPER	0.08
MBD6.1	2.1e-64	1.14	0.15	0.07	3.24e-60	Rod photoreceptors	MBD6	0.08
USP32.2	3.67e-45	0.75	0.21	0.13	5.66e-41	Rod photoreceptors	USP32	0.08
MT-ND5.2	5.48e-23	0.23	0.56	0.49	8.45e-19	Rod photoreceptors	MT-ND5	0.08
SEMA3A	3.54e-80	1.5	0.12	0.05	5.46e-76	Rod photoreceptors	SEMA3A	0.08
EFHC1.2	1.58e-61	1.1	0.15	0.07	2.44e-57	Rod photoreceptors	EFHC1	0.08
FRYL.1	2.15e-50	0.85	0.19	0.11	3.31e-46	Rod photoreceptors	FRYL	0.08
BBS7.2	4.18e-65	1.16	0.15	0.07	6.45e-61	Rod photoreceptors	BBS7	0.08
MAN2A2.1	3.91e-61	1.11	0.15	0.07	6.03e-57	Rod photoreceptors	MAN2A2	0.08
UBXN4.1	6.48e-53	0.92	0.17	0.09	1e-48	Rod photoreceptors	UBXN4	0.08
ATP6V0A1.2	9.84e-42	0.68	0.22	0.14	1.52e-37	Rod photoreceptors	ATP6V0A1	0.08
ATN1.2	3.5e-36	0.55	0.28	0.2	5.41e-32	Rod photoreceptors	ATN1	0.08
TAOK3	3.25e-90	1.75	0.11	0.03	5.02e-86	Rod photoreceptors	TAOK3	0.08
DYNC1LI1.1	3.47e-58	1.05	0.15	0.08	5.36e-54	Rod photoreceptors	DYNC1LI1	0.08
AGPAT3.2	4.5e-47	0.82	0.19	0.11	6.94e-43	Rod photoreceptors	AGPAT3	0.08
EPAS1.2	8.42e-43	0.7	0.19	0.11	1.3e-38	Rod photoreceptors	EPAS1	0.08
FHOD3.2	6.12e-53	0.96	0.16	0.09	9.44e-49	Rod photoreceptors	FHOD3	0.08
FAM169A.2	5.1e-45	0.77	0.2	0.12	7.87e-41	Rod photoreceptors	FAM169A	0.08
SLC2A11.1	1.7e-71	1.38	0.13	0.05	2.62e-67	Rod photoreceptors	SLC2A11	0.08
MINK1.2	6.36e-60	1.07	0.15	0.07	9.82e-56	Rod photoreceptors	MINK1	0.08
MSI1	3.35e-54	1	0.16	0.08	5.16e-50	Rod photoreceptors	MSI1	0.08
PHC2.1	1.43e-44	0.8	0.18	0.11	2.21e-40	Rod photoreceptors	PHC2	0.08
DDX17.2	1.72e-44	0.72	0.21	0.14	2.65e-40	Rod photoreceptors	DDX17	0.08
RICTOR	3.08e-66	1.28	0.13	0.05	4.76e-62	Rod photoreceptors	RICTOR	0.07
ZNF782.2	1.64e-56	1.08	0.14	0.07	2.53e-52	Rod photoreceptors	ZNF782	0.07
EZH1	7.6e-74	1.49	0.11	0.04	1.17e-69	Rod photoreceptors	EZH1	0.07
TIA1.2	4.09e-51	0.95	0.16	0.09	6.32e-47	Rod photoreceptors	TIA1	0.07
SMC3.2	4.76e-46	0.86	0.17	0.1	7.35e-42	Rod photoreceptors	SMC3	0.07
SV2B.2	2.46e-45	0.6	0.27	0.19	3.8e-41	Rod photoreceptors	SV2B	0.07
CREBZF.2	5.27e-55	1.05	0.15	0.07	8.13e-51	Rod photoreceptors	CREBZF	0.07
NRG1.2	1.94e-53	1.03	0.15	0.08	3e-49	Rod photoreceptors	NRG1	0.07
PPP1R9A	8.77e-58	1.12	0.14	0.07	1.35e-53	Rod photoreceptors	PPP1R9A	0.07
MYNN.1	1.06e-57	1.11	0.14	0.07	1.64e-53	Rod photoreceptors	MYNN	0.07
STRBP.2	4e-47	0.88	0.17	0.09	6.17e-43	Rod photoreceptors	STRBP	0.07
ZDHHC5	1.11e-66	1.33	0.12	0.05	1.71e-62	Rod photoreceptors	ZDHHC5	0.07
DCAF8	5.65e-59	1.09	0.14	0.07	8.73e-55	Rod photoreceptors	DCAF8	0.07
MT-ATP6.2	8.07e-32	0.14	0.83	0.76	1.24e-27	Rod photoreceptors	MT-ATP6	0.07
PIK3R1.2	1.48e-34	0.62	0.2	0.13	2.29e-30	Rod photoreceptors	PIK3R1	0.07
CACNA2D4	6.51e-80	1.68	0.1	0.03	1.01e-75	Rod photoreceptors	CACNA2D4	0.07
ANK2.2	1.57e-30	0.49	0.29	0.21	2.42e-26	Rod photoreceptors	ANK2	0.07
MEGF11	8.44e-67	1.4	0.11	0.04	1.3e-62	Rod photoreceptors	MEGF11	0.07
CLK4	1.95e-65	1.35	0.12	0.05	3.01e-61	Rod photoreceptors	CLK4	0.07
AKAP1	1.5e-58	1.21	0.12	0.05	2.32e-54	Rod photoreceptors	AKAP1	0.07
MYL6.2	1.75e-36	0.46	0.34	0.27	2.7e-32	Rod photoreceptors	MYL6	0.07
TCN2	3.29e-69	1.49	0.11	0.04	5.08e-65	Rod photoreceptors	TCN2	0.07
HERC3.2	2.49e-50	1.04	0.14	0.07	3.84e-46	Rod photoreceptors	HERC3	0.07
UCKL1.2	3.29e-41	0.84	0.16	0.09	5.07e-37	Rod photoreceptors	UCKL1	0.07
ZNF385B.2	1.65e-34	0.68	0.19	0.13	2.54e-30	Rod photoreceptors	ZNF385B	0.07
EXT1	1.42e-64	1.33	0.12	0.05	2.19e-60	Rod photoreceptors	EXT1	0.07
BLOC1S1.2	3.33e-52	1	0.15	0.08	5.14e-48	Rod photoreceptors	BLOC1S1	0.07
GPATCH2L.2	1.91e-41	0.79	0.18	0.11	2.94e-37	Rod photoreceptors	GPATCH2L	0.07
BIRC6.1	3.75e-39	0.74	0.18	0.11	5.79e-35	Rod photoreceptors	BIRC6	0.07
GOLGB1	1.47e-60	1.28	0.12	0.05	2.27e-56	Rod photoreceptors	GOLGB1	0.07
NDUFA10.2	7.79e-43	0.83	0.17	0.1	1.2e-38	Rod photoreceptors	NDUFA10	0.07
GSTP1.2	1.01e-36	0.65	0.22	0.15	1.55e-32	Rod photoreceptors	GSTP1	0.07
ATP6V1B2.2	2.39e-33	0.65	0.2	0.13	3.69e-29	Rod photoreceptors	ATP6V1B2	0.07
RBM33.2	3.23e-32	0.58	0.23	0.16	4.98e-28	Rod photoreceptors	RBM33	0.07
ANKRD17.1	2.32e-39	0.77	0.17	0.1	3.58e-35	Rod photoreceptors	ANKRD17	0.07
AMOTL2	4.28e-51	1.11	0.13	0.06	6.61e-47	Rod photoreceptors	AMOTL2	0.07
ZNF638.2	3.16e-29	0.53	0.24	0.17	4.87e-25	Rod photoreceptors	ZNF638	0.07
ANKRD10.2	1.47e-43	0.79	0.18	0.11	2.28e-39	Rod photoreceptors	ANKRD10	0.07
PLCD4.2	6.96e-41	0.87	0.15	0.08	1.07e-36	Rod photoreceptors	PLCD4	0.07
DNMT3A.2	4.51e-37	0.72	0.18	0.11	6.96e-33	Rod photoreceptors	DNMT3A	0.07
MTFR1.1	1.59e-55	1.21	0.12	0.05	2.45e-51	Rod photoreceptors	MTFR1	0.07
RASAL2	1.04e-50	1.12	0.12	0.06	1.61e-46	Rod photoreceptors	RASAL2	0.07
CAMSAP1.2	4.98e-31	0.62	0.2	0.13	7.69e-27	Rod photoreceptors	CAMSAP1	0.07
PRRT2.2	5.1e-40	0.77	0.18	0.11	7.87e-36	Rod photoreceptors	PRRT2	0.07
RABGAP1L.1	1.57e-44	0.95	0.14	0.08	2.42e-40	Rod photoreceptors	RABGAP1L	0.06
RAB28	3.18e-56	1.24	0.11	0.05	4.91e-52	Rod photoreceptors	RAB28	0.06
SEC14L2.2	1.54e-42	0.68	0.15	0.09	2.38e-38	Rod photoreceptors	SEC14L2	0.06
PPM1H.2	5.59e-40	0.82	0.16	0.09	8.64e-36	Rod photoreceptors	PPM1H	0.06
PCCA.2	1.1e-36	0.78	0.16	0.1	1.7e-32	Rod photoreceptors	PCCA	0.06
PITPNM1.2	1.1e-29	0.6	0.2	0.14	1.69e-25	Rod photoreceptors	PITPNM1	0.06
CNOT6L.2	1.56e-42	0.9	0.15	0.08	2.41e-38	Rod photoreceptors	CNOT6L	0.06
DENND4A.1	2.38e-33	0.72	0.17	0.1	3.67e-29	Rod photoreceptors	DENND4A	0.06
SRRM4	1.07e-48	1.11	0.12	0.06	1.65e-44	Rod photoreceptors	SRRM4	0.06
TTLL7	5.51e-48	1.07	0.12	0.06	8.5e-44	Rod photoreceptors	TTLL7	0.06
ZNF326.2	3.65e-37	0.82	0.15	0.09	5.63e-33	Rod photoreceptors	ZNF326	0.06
GNB5.2	6.09e-29	0.56	0.22	0.15	9.4e-25	Rod photoreceptors	GNB5	0.06
TSPAN7.2	2.06e-24	0.42	0.3	0.24	3.17e-20	Rod photoreceptors	TSPAN7	0.06
RD3.2	3.9e-23	0.45	0.23	0.17	6.03e-19	Rod photoreceptors	RD3	0.06
ADGRV1.2	4.12e-39	0.88	0.14	0.08	6.36e-35	Rod photoreceptors	ADGRV1	0.06
GDPD5.2	8.32e-31	0.68	0.17	0.11	1.28e-26	Rod photoreceptors	GDPD5	0.06
DNM3	5.54e-60	1.42	0.1	0.04	8.55e-56	Rod photoreceptors	DNM3	0.06
AL391650.1	2.43e-53	1.25	0.11	0.05	3.76e-49	Rod photoreceptors	AL391650.1	0.06
CD46.1	6.62e-45	1.02	0.13	0.06	1.02e-40	Rod photoreceptors	CD46	0.06
DMD.1	7.04e-44	0.99	0.13	0.07	1.09e-39	Rod photoreceptors	DMD	0.06
PXN	5.98e-43	0.97	0.13	0.07	9.23e-39	Rod photoreceptors	PXN	0.06
TAS2R14	1.51e-58	1.36	0.1	0.04	2.33e-54	Rod photoreceptors	TAS2R14	0.06
RCBTB1.1	1.21e-44	1.04	0.12	0.06	1.86e-40	Rod photoreceptors	RCBTB1	0.06
IMPAD1.2	7.04e-38	0.77	0.16	0.1	1.09e-33	Rod photoreceptors	IMPAD1	0.06
KMT2D.1	1.7e-34	0.78	0.15	0.09	2.63e-30	Rod photoreceptors	KMT2D	0.06
RTBDN.2	3.38e-30	0.54	0.18	0.12	5.22e-26	Rod photoreceptors	RTBDN	0.06
MACF1.2	8.73e-29	0.54	0.22	0.16	1.35e-24	Rod photoreceptors	MACF1	0.06
MTCL1	3.07e-45	1.06	0.12	0.06	4.74e-41	Rod photoreceptors	MTCL1	0.06
PKIB.2	4.41e-39	0.87	0.14	0.08	6.81e-35	Rod photoreceptors	PKIB	0.06
AFF2.2	1.24e-29	0.66	0.16	0.1	1.92e-25	Rod photoreceptors	AFF2	0.06
AHI1.1	9.51e-52	1.23	0.11	0.05	1.47e-47	Rod photoreceptors	AHI1	0.06
NXNL1.1	3.62e-42	0.99	0.12	0.06	5.6e-38	Rod photoreceptors	NXNL1	0.06
ATXN1.2	3.42e-22	0.47	0.24	0.18	5.28e-18	Rod photoreceptors	ATXN1	0.06
PCBP3.2	4.78e-30	0.69	0.16	0.1	7.38e-26	Rod photoreceptors	PCBP3	0.06
ECHDC2.1	1.29e-50	1.25	0.1	0.04	1.99e-46	Rod photoreceptors	ECHDC2	0.06
BAZ2A	2.47e-48	1.19	0.11	0.05	3.82e-44	Rod photoreceptors	BAZ2A	0.06
EOGT.1	9.76e-44	1.06	0.12	0.06	1.51e-39	Rod photoreceptors	EOGT	0.06
SIK2.1	1.25e-43	1.01	0.12	0.06	1.93e-39	Rod photoreceptors	SIK2	0.06
EML5.2	5.87e-30	0.69	0.16	0.1	9.07e-26	Rod photoreceptors	EML5	0.06
PIAS1.2	1.31e-28	0.63	0.18	0.12	2.02e-24	Rod photoreceptors	PIAS1	0.06
GDF11.2	1.71e-26	0.59	0.18	0.12	2.65e-22	Rod photoreceptors	GDF11	0.06
PLEKHA5.2	3.99e-37	0.85	0.14	0.08	6.16e-33	Rod photoreceptors	PLEKHA5	0.06
PTPRN.2	2.69e-33	0.7	0.17	0.11	4.15e-29	Rod photoreceptors	PTPRN	0.06
ZMAT1	1.22e-50	1.2	0.11	0.05	1.89e-46	Rod photoreceptors	ZMAT1	0.06
CCDC181	2.13e-49	1.22	0.1	0.05	3.28e-45	Rod photoreceptors	CCDC181	0.06
NRIP1	3.6e-41	0.97	0.12	0.07	5.55e-37	Rod photoreceptors	NRIP1	0.06
KIAA1958	1.2e-38	0.94	0.12	0.07	1.85e-34	Rod photoreceptors	KIAA1958	0.06
ARL4D.2	2.63e-35	0.86	0.13	0.08	4.07e-31	Rod photoreceptors	ARL4D	0.06
DHRS11.2	1.03e-32	0.79	0.14	0.08	1.59e-28	Rod photoreceptors	DHRS11	0.06
ZNF609	1.29e-43	1.08	0.11	0.05	1.99e-39	Rod photoreceptors	ZNF609	0.06
FAM13A	1.58e-48	1.18	0.11	0.05	2.45e-44	Rod photoreceptors	FAM13A	0.06
DDRGK1	5.87e-48	1.21	0.1	0.05	9.06e-44	Rod photoreceptors	DDRGK1	0.06
ATP11B.2	5.7e-32	0.73	0.15	0.1	8.8e-28	Rod photoreceptors	ATP11B	0.06
CLCN3.2	4.2e-26	0.52	0.21	0.16	6.48e-22	Rod photoreceptors	CLCN3	0.06
ZNF83.2	2.05e-33	0.8	0.14	0.09	3.16e-29	Rod photoreceptors	ZNF83	0.06
SETD3.2	3.34e-27	0.65	0.16	0.11	5.16e-23	Rod photoreceptors	SETD3	0.06
MADD.2	1.63e-26	0.63	0.17	0.11	2.51e-22	Rod photoreceptors	MADD	0.06
SAP25	7.47e-42	1.09	0.11	0.05	1.15e-37	Rod photoreceptors	SAP25	0.06
ALMS1	2.88e-41	1.06	0.11	0.05	4.44e-37	Rod photoreceptors	ALMS1	0.06
ACSL6.1	2.53e-37	0.92	0.12	0.07	3.9e-33	Rod photoreceptors	ACSL6	0.06
SYT1.2	1.49e-18	0.4	0.25	0.2	2.3e-14	Rod photoreceptors	SYT1	0.06
ZNF385A.2	2.77e-14	0.14	0.46	0.4	4.27e-10	Rod photoreceptors	ZNF385A	0.06
LRCH4	2.21e-35	0.87	0.13	0.08	3.4e-31	Rod photoreceptors	LRCH4	0.06
ZHX1.2	2.03e-24	0.55	0.17	0.11	3.14e-20	Rod photoreceptors	ZHX1	0.06
SVOP.1	2.59e-43	1.14	0.1	0.05	4e-39	Rod photoreceptors	SVOP	0.06
SMARCA2	8.08e-37	0.95	0.12	0.06	1.25e-32	Rod photoreceptors	SMARCA2	0.06
GDAP1.2	9.94e-30	0.62	0.18	0.12	1.53e-25	Rod photoreceptors	GDAP1	0.06
C2CD5	1.93e-37	0.98	0.11	0.06	2.98e-33	Rod photoreceptors	C2CD5	0.05
DNM1.1	1.67e-33	0.86	0.12	0.07	2.57e-29	Rod photoreceptors	DNM1	0.05
WDR20.1	4.29e-31	0.75	0.14	0.09	6.62e-27	Rod photoreceptors	WDR20	0.05
PRNP.2	3.54e-24	0.4	0.3	0.24	5.47e-20	Rod photoreceptors	PRNP	0.05
RERE.2	2.19e-23	0.44	0.25	0.2	3.39e-19	Rod photoreceptors	RERE	0.05
ABHD14A.2	3.17e-23	0.54	0.19	0.13	4.89e-19	Rod photoreceptors	ABHD14A	0.05
LRRC57	1.9e-42	1.14	0.1	0.05	2.94e-38	Rod photoreceptors	LRRC57	0.05
SGK1	1.67e-35	0.76	0.12	0.06	2.58e-31	Rod photoreceptors	SGK1	0.05
EXOSC10	2.14e-33	0.89	0.12	0.06	3.3e-29	Rod photoreceptors	EXOSC10	0.05
FAM184A	1.2e-39	1.07	0.1	0.05	1.86e-35	Rod photoreceptors	FAM184A	0.05
NKTR	1.75e-39	1.07	0.1	0.05	2.7e-35	Rod photoreceptors	NKTR	0.05
GUCA1B.2	4.5e-263	-0.7	0.37	0.31	6.95e-259	Rod photoreceptors	GUCA1B	0.05
AGAP1.2	4.92e-16	0.38	0.24	0.19	7.59e-12	Rod photoreceptors	AGAP1	0.05
ATP1A3.2	4.15e-24	0.44	0.26	0.21	6.41e-20	Rod photoreceptors	ATP1A3	0.05
DTX3.2	2.57e-23	0.57	0.17	0.12	3.96e-19	Rod photoreceptors	DTX3	0.05
KIF21B.1	7.12e-33	0.91	0.11	0.06	1.1e-28	Rod photoreceptors	KIF21B	0.05
PIP5K1A.1	1.97e-28	0.74	0.14	0.08	3.04e-24	Rod photoreceptors	PIP5K1A	0.05
GPATCH8.2	3.55e-25	0.66	0.14	0.09	5.48e-21	Rod photoreceptors	GPATCH8	0.05
PHF3.2	1.22e-20	0.54	0.17	0.12	1.89e-16	Rod photoreceptors	PHF3	0.05
TTBK2	2.65e-33	0.9	0.11	0.06	4.08e-29	Rod photoreceptors	TTBK2	0.05
DYRK2	4.85e-33	0.9	0.11	0.06	7.48e-29	Rod photoreceptors	DYRK2	0.05
WDR33.2	2.46e-22	0.59	0.16	0.11	3.8e-18	Rod photoreceptors	WDR33	0.05
FAM219B	1.24e-37	1.04	0.1	0.05	1.92e-33	Rod photoreceptors	FAM219B	0.05
DCTN1	1.79e-33	0.94	0.11	0.06	2.76e-29	Rod photoreceptors	DCTN1	0.05
KAT6B	4.8e-30	0.82	0.12	0.07	7.41e-26	Rod photoreceptors	KAT6B	0.05
CHD2.2	5.4e-22	0.53	0.19	0.14	8.34e-18	Rod photoreceptors	CHD2	0.05
CLSTN3.2	7.69e-22	0.49	0.21	0.16	1.19e-17	Rod photoreceptors	CLSTN3	0.05
RAP1GDS1.1	3.25e-33	0.91	0.11	0.06	5.02e-29	Rod photoreceptors	RAP1GDS1	0.05
ACYP2	7.43e-33	0.91	0.11	0.06	1.15e-28	Rod photoreceptors	ACYP2	0.05
MTERF4	1.11e-32	0.89	0.11	0.06	1.71e-28	Rod photoreceptors	MTERF4	0.05
HACE1.1	1.33e-31	0.88	0.11	0.06	2.06e-27	Rod photoreceptors	HACE1	0.05
RSBN1L	1.41e-30	0.85	0.12	0.07	2.18e-26	Rod photoreceptors	RSBN1L	0.05
SORT1	2.5e-34	0.97	0.1	0.05	3.86e-30	Rod photoreceptors	SORT1	0.05
PNISR.2	9.5e-24	0.48	0.21	0.16	1.47e-19	Rod photoreceptors	PNISR	0.05
PTBP3	1.74e-34	0.99	0.1	0.05	2.68e-30	Rod photoreceptors	PTBP3	0.05
HNRNPF	1.38e-29	0.85	0.11	0.06	2.13e-25	Rod photoreceptors	HNRNPF	0.05
RBM5	1.4e-27	0.78	0.12	0.07	2.15e-23	Rod photoreceptors	RBM5	0.05
ZNF493.2	1.31e-24	0.7	0.13	0.08	2.02e-20	Rod photoreceptors	ZNF493	0.05
KPNA1	6.92e-31	0.91	0.11	0.06	1.07e-26	Rod photoreceptors	KPNA1	0.05
BBS2.2	8.78e-24	0.65	0.14	0.1	1.36e-19	Rod photoreceptors	BBS2	0.05
FRMPD1.2	1.17e-22	0.62	0.15	0.1	1.8e-18	Rod photoreceptors	FRMPD1	0.05
MT-ND4L.2	3.47e-19	0.27	0.52	0.47	5.36e-15	Rod photoreceptors	MT-ND4L	0.05
ETNK1	7.81e-33	0.92	0.11	0.06	1.21e-28	Rod photoreceptors	ETNK1	0.05
KCTD6	1.82e-29	0.87	0.11	0.06	2.81e-25	Rod photoreceptors	KCTD6	0.05
CYTH1	4.56e-28	0.82	0.11	0.06	7.04e-24	Rod photoreceptors	CYTH1	0.05
FRMPD2.2	1.42e-25	0.73	0.13	0.08	2.19e-21	Rod photoreceptors	FRMPD2	0.05
RBM25.2	9.65e-25	0.7	0.13	0.08	1.49e-20	Rod photoreceptors	RBM25	0.05
CERKL.1	5.59e-34	0.98	0.1	0.06	8.63e-30	Rod photoreceptors	CERKL	0.05
RBM6	2.63e-30	0.89	0.11	0.06	4.07e-26	Rod photoreceptors	RBM6	0.05
ADIPOR1.2	6.35e-20	0.51	0.18	0.13	9.8e-16	Rod photoreceptors	ADIPOR1	0.05
ARL3.2	1.66e-18	0.47	0.19	0.14	2.56e-14	Rod photoreceptors	ARL3	0.05
CLCC1	5.81e-28	0.8	0.12	0.07	8.96e-24	Rod photoreceptors	CLCC1	0.05
NT5C2.1	6.46e-26	0.77	0.12	0.07	9.97e-22	Rod photoreceptors	NT5C2	0.05
VTN.2	5.99e-70	-0.2	0.3	0.25	9.24e-66	Rod photoreceptors	VTN	0.05
EPC1.2	3.3e-24	0.64	0.15	0.1	5.09e-20	Rod photoreceptors	EPC1	0.05
CALCOCO2.2	1.7e-21	0.61	0.15	0.1	2.62e-17	Rod photoreceptors	CALCOCO2	0.05
MT-CO3.1	6.01e-36	-0.18	0.85	0.8	9.28e-32	Rod photoreceptors	MT-CO3	0.05
ICK.2	1.08e-22	0.65	0.14	0.09	1.66e-18	Rod photoreceptors	ICK	0.05
KIAA0408	3.54e-29	0.9	0.1	0.06	5.46e-25	Rod photoreceptors	KIAA0408	0.05
GPR137C	8.52e-29	0.9	0.1	0.05	1.32e-24	Rod photoreceptors	GPR137C	0.05
ARFGEF1.1	4.48e-28	0.85	0.11	0.06	6.91e-24	Rod photoreceptors	ARFGEF1	0.05
BCLAF1	1.16e-29	0.9	0.1	0.06	1.8e-25	Rod photoreceptors	BCLAF1	0.05
GYS1	1.52e-27	0.85	0.1	0.06	2.35e-23	Rod photoreceptors	GYS1	0.05
KIAA0556.1	1.92e-26	0.82	0.11	0.06	2.97e-22	Rod photoreceptors	KIAA0556	0.05
ZBTB7A	5.53e-25	0.74	0.12	0.08	8.54e-21	Rod photoreceptors	ZBTB7A	0.05
KBTBD3	2.54e-24	0.78	0.11	0.07	3.93e-20	Rod photoreceptors	KBTBD3	0.05
EPB41L5.2	1.64e-23	0.59	0.15	0.1	2.53e-19	Rod photoreceptors	EPB41L5	0.05
TNRC6C	8.78e-22	0.67	0.12	0.08	1.35e-17	Rod photoreceptors	TNRC6C	0.05
DLG1.1	7.04e-21	0.64	0.13	0.08	1.09e-16	Rod photoreceptors	DLG1	0.05
ZNF462.1	3.76e-17	0.51	0.15	0.11	5.81e-13	Rod photoreceptors	ZNF462	0.05
LPGAT1.2	6.66e-22	0.46	0.14	0.1	1.03e-17	Rod photoreceptors	LPGAT1	0.05
CELF2.1	2.53e-19	0.57	0.15	0.1	3.91e-15	Rod photoreceptors	CELF2	0.05
RNF165.1	3.18e-23	0.74	0.12	0.07	4.91e-19	Rod photoreceptors	RNF165	0.04
NDUFV1	1.56e-22	0.71	0.12	0.07	2.4e-18	Rod photoreceptors	NDUFV1	0.04
KANSL1.2	1.62e-21	0.64	0.13	0.09	2.5e-17	Rod photoreceptors	KANSL1	0.04
POLR2J3.2	6.76e-20	0.61	0.13	0.09	1.04e-15	Rod photoreceptors	POLR2J3	0.04
USP34.2	1.73e-19	0.58	0.14	0.1	2.66e-15	Rod photoreceptors	USP34	0.04
TUT4.2	7.44e-19	0.57	0.14	0.1	1.15e-14	Rod photoreceptors	TUT4	0.04
MARCH9.2	9.82e-19	0.58	0.14	0.09	1.52e-14	Rod photoreceptors	MARCH9	0.04
TLK1.2	1.09e-18	0.57	0.14	0.1	1.68e-14	Rod photoreceptors	TLK1	0.04
USP12.2	2.24e-16	0.48	0.16	0.12	3.46e-12	Rod photoreceptors	USP12	0.04
NOL4L.2	1.56e-15	0.42	0.19	0.15	2.4e-11	Rod photoreceptors	NOL4L	0.04
DOCK4	6.23e-24	0.77	0.1	0.06	9.62e-20	Rod photoreceptors	DOCK4	0.04
MBTPS1.1	7.48e-24	0.68	0.12	0.08	1.15e-19	Rod photoreceptors	MBTPS1	0.04
DPF3.1	2.03e-23	0.75	0.11	0.07	3.13e-19	Rod photoreceptors	DPF3	0.04
CUL1.2	8.85e-21	0.55	0.16	0.11	1.37e-16	Rod photoreceptors	CUL1	0.04
CYP51A1.2	1.09e-19	0.57	0.15	0.1	1.68e-15	Rod photoreceptors	CYP51A1	0.04
MAP3K13.2	1.09e-17	0.51	0.16	0.12	1.68e-13	Rod photoreceptors	MAP3K13	0.04
CHTOP.1	1.2e-18	0.57	0.14	0.1	1.85e-14	Rod photoreceptors	CHTOP	0.04
OGA.2	1.59e-15	0.39	0.22	0.17	2.45e-11	Rod photoreceptors	OGA	0.04
CCNY.1	8.38e-21	0.47	0.19	0.15	1.29e-16	Rod photoreceptors	CCNY	0.04
HIST2H2BE.2	6.15e-19	0.61	0.13	0.09	9.49e-15	Rod photoreceptors	HIST2H2BE	0.04
CYTH2	7.96e-28	0.83	0.11	0.07	1.23e-23	Rod photoreceptors	CYTH2	0.04
PEX2	6.63e-25	0.79	0.11	0.06	1.02e-20	Rod photoreceptors	PEX2	0.04
ORMDL1.2	2.3e-20	0.63	0.13	0.09	3.54e-16	Rod photoreceptors	ORMDL1	0.04
CNRIP1.2	5.39e-16	0.48	0.16	0.12	8.33e-12	Rod photoreceptors	CNRIP1	0.04
ARL6IP5.2	1.66e-13	0.37	0.21	0.17	2.57e-09	Rod photoreceptors	ARL6IP5	0.04
U2SURP.2	1.01e-18	0.58	0.14	0.09	1.56e-14	Rod photoreceptors	U2SURP	0.04
EVL.2	8.86e-18	0.34	0.26	0.22	1.37e-13	Rod photoreceptors	EVL	0.04
CBFA2T2.2	1.03e-17	0.58	0.13	0.09	1.59e-13	Rod photoreceptors	CBFA2T2	0.04
NTNG2.2	2.92e-14	0.37	0.22	0.18	4.51e-10	Rod photoreceptors	NTNG2	0.04
MAP3K9	1.63e-28	0.85	0.1	0.06	2.51e-24	Rod photoreceptors	MAP3K9	0.04
TLN2.1	3.27e-24	0.79	0.11	0.06	5.04e-20	Rod photoreceptors	TLN2	0.04
KDM4C.2	7.66e-21	0.66	0.12	0.08	1.18e-16	Rod photoreceptors	KDM4C	0.04
EGFLAM.2	8.73e-17	0.42	0.16	0.11	1.35e-12	Rod photoreceptors	EGFLAM	0.04
GNGT2.2	4.02e-67	-0.15	0.3	0.26	6.21e-63	Rod photoreceptors	GNGT2	0.04
ZNF655.2	1.05e-18	0.58	0.14	0.1	1.62e-14	Rod photoreceptors	ZNF655	0.04
KIAA0895.1	1.05e-18	0.64	0.12	0.08	1.62e-14	Rod photoreceptors	KIAA0895	0.04
ARMC9.2	1.21e-11	0.32	0.2	0.16	1.87e-07	Rod photoreceptors	ARMC9	0.04
METTL15	5.33e-27	0.84	0.1	0.06	8.23e-23	Rod photoreceptors	METTL15	0.04
PITRM1	4.55e-23	0.77	0.1	0.06	7.03e-19	Rod photoreceptors	PITRM1	0.04
ZBED5	1.02e-22	0.73	0.11	0.07	1.58e-18	Rod photoreceptors	ZBED5	0.04
TMEM50B	6.81e-22	0.72	0.11	0.07	1.05e-17	Rod photoreceptors	TMEM50B	0.04
UBA3.1	1.12e-21	0.76	0.1	0.06	1.73e-17	Rod photoreceptors	UBA3	0.04
VWA8.1	7.84e-19	0.66	0.11	0.07	1.21e-14	Rod photoreceptors	VWA8	0.04
GNAZ.2	5.87e-18	0.6	0.13	0.09	9.06e-14	Rod photoreceptors	GNAZ	0.04
KMT2E.1	1.25e-13	0.42	0.17	0.13	1.93e-09	Rod photoreceptors	KMT2E	0.04
DMXL2.2	6.74e-13	0.42	0.16	0.12	1.04e-08	Rod photoreceptors	DMXL2	0.04
MBNL2	3.7e-17	0.5	0.15	0.11	5.7e-13	Rod photoreceptors	MBNL2	0.04
ATAD1.1	6.27e-17	0.51	0.15	0.11	9.68e-13	Rod photoreceptors	ATAD1	0.04
EWSR1.1	2.83e-14	0.48	0.15	0.11	4.37e-10	Rod photoreceptors	EWSR1	0.04
ARID3B.2	3.3e-14	0.47	0.15	0.11	5.1e-10	Rod photoreceptors	ARID3B	0.04
TUB.1	1.76e-19	0.64	0.11	0.08	2.72e-15	Rod photoreceptors	TUB	0.04
FUBP1.2	7.9e-17	0.56	0.13	0.09	1.22e-12	Rod photoreceptors	FUBP1	0.04
CPSF6.2	1.87e-15	0.53	0.13	0.09	2.88e-11	Rod photoreceptors	CPSF6	0.04
PKM.2	2.51e-12	0.38	0.19	0.15	3.87e-08	Rod photoreceptors	PKM	0.04
SEPTIN7	1.1e-19	0.69	0.11	0.07	1.7e-15	Rod photoreceptors	SEPTIN7	0.04
LUC7L3.2	2.49e-16	0.52	0.15	0.11	3.85e-12	Rod photoreceptors	LUC7L3	0.04
PDCD6IP	4.29e-19	0.64	0.12	0.08	6.62e-15	Rod photoreceptors	PDCD6IP	0.04
TMX1	2.36e-18	0.64	0.11	0.07	3.64e-14	Rod photoreceptors	TMX1	0.04
PIGS.2	5.15e-15	0.53	0.13	0.09	7.95e-11	Rod photoreceptors	PIGS	0.04
DDX5.1	2.55e-14	0.5	0.13	0.1	3.94e-10	Rod photoreceptors	DDX5	0.04
NRSN2.1	1.97e-25	0.76	0.1	0.07	3.04e-21	Rod photoreceptors	NRSN2	0.04
DNM1L	2.49e-20	0.68	0.11	0.07	3.84e-16	Rod photoreceptors	DNM1L	0.04
SUZ12.2	5.85e-15	0.47	0.15	0.11	9.03e-11	Rod photoreceptors	SUZ12	0.04
SLTM.2	1.39e-14	0.48	0.14	0.11	2.15e-10	Rod photoreceptors	SLTM	0.04
ZMYM2.1	5.87e-12	0.31	0.23	0.2	9.06e-08	Rod photoreceptors	ZMYM2	0.04
UBE2E3.2	3.38e-11	0.39	0.17	0.13	5.22e-07	Rod photoreceptors	UBE2E3	0.04
INA.2	1.05e-10	0.38	0.16	0.13	1.61e-06	Rod photoreceptors	INA	0.04
CNNM4.1	9.13e-18	0.65	0.11	0.07	1.41e-13	Rod photoreceptors	CNNM4	0.04
SRCAP	7.64e-17	0.63	0.11	0.07	1.18e-12	Rod photoreceptors	SRCAP	0.04
NCOR1	3.71e-16	0.58	0.12	0.08	5.72e-12	Rod photoreceptors	NCOR1	0.04
VPS37A.2	1.19e-15	0.56	0.12	0.08	1.83e-11	Rod photoreceptors	VPS37A	0.04
DYM.2	6.61e-12	0.38	0.18	0.14	1.02e-07	Rod photoreceptors	DYM	0.04
PIKFYVE	1.28e-17	0.61	0.11	0.08	1.98e-13	Rod photoreceptors	PIKFYVE	0.04
CLASP1.2	3.4e-16	0.55	0.12	0.09	5.25e-12	Rod photoreceptors	CLASP1	0.04
GOSR2.2	3.62e-16	0.54	0.13	0.09	5.59e-12	Rod photoreceptors	GOSR2	0.04
AMN1.2	5.06e-15	0.56	0.12	0.08	7.81e-11	Rod photoreceptors	AMN1	0.04
SORBS2.2	1.09e-11	0.37	0.18	0.14	1.68e-07	Rod photoreceptors	SORBS2	0.04
ZBTB38	1.5e-17	0.67	0.1	0.07	2.32e-13	Rod photoreceptors	ZBTB38	0.04
NIPBL.2	1.28e-12	0.46	0.14	0.1	1.98e-08	Rod photoreceptors	NIPBL	0.04
LANCL1	8.88e-18	0.58	0.11	0.08	1.37e-13	Rod photoreceptors	LANCL1	0.04
GPHN.1	3.61e-16	0.6	0.11	0.07	5.57e-12	Rod photoreceptors	GPHN	0.04
C9orf72.1	5.03e-17	0.64	0.11	0.07	7.76e-13	Rod photoreceptors	C9orf72	0.04
RGS3	2.13e-16	0.64	0.1	0.07	3.29e-12	Rod photoreceptors	RGS3	0.04
GABARAPL1.2	6.36e-14	0.53	0.12	0.08	9.81e-10	Rod photoreceptors	GABARAPL1	0.04
DENND5B.2	6.07e-15	0.51	0.13	0.09	9.37e-11	Rod photoreceptors	DENND5B	0.03
PRPF3	9.02e-15	0.61	0.1	0.07	1.39e-10	Rod photoreceptors	PRPF3	0.03
TOP1	2.64e-14	0.58	0.11	0.07	4.08e-10	Rod photoreceptors	TOP1	0.03
SEMA7A.2	5.57e-13	0.51	0.11	0.08	8.59e-09	Rod photoreceptors	SEMA7A	0.03
ANKRD11.2	1.16e-12	0.5	0.12	0.09	1.79e-08	Rod photoreceptors	ANKRD11	0.03
PLOD2.2	3.78e-12	0.49	0.12	0.09	5.83e-08	Rod photoreceptors	PLOD2	0.03
ACAP3.2	3.9e-12	0.43	0.13	0.09	6.03e-08	Rod photoreceptors	ACAP3	0.03
BCL2L13.2	2.17e-07	0.25	0.22	0.19	0.00334659	Rod photoreceptors	BCL2L13	0.03
SLC12A6.1	1.6e-14	0.6	0.1	0.07	2.47e-10	Rod photoreceptors	SLC12A6	0.03
KMT5B.1	1.93e-12	0.41	0.15	0.12	2.97e-08	Rod photoreceptors	KMT5B	0.03
MT-CO2.2	2.78e-16	-0.12	0.74	0.71	4.29e-12	Rod photoreceptors	MT-CO2	0.03
IFI27L2.2	6.4e-11	0.42	0.14	0.11	9.88e-07	Rod photoreceptors	IFI27L2	0.03
[truncated: 7,105 more rows]
