# Supplementary material for: Single-cell analysis reveals impaired Müller glia-mediated intercellular communication and photoreceptor pathology in USH1C retinal organoids
Source: Cell Mol Life Sci. 2026 Jul 9;83(1):275. doi: 10.1007/s00018-026-06321-y (PMC13356176; doi:10.1007/s00018-026-06321-y)
Supplement: Supplementary file 4 — Supplementary file4 (XLSX 105 KB) [file 18_2026_6321_MOESM4_ESM.xlsx]

## Sheet: Amacrine cells
Amacrine cells
	p_val	avg_log2FC	pct.1	pct.2	p_val_adj	diff
KCNC3	2.23e-08	8.39526	0.105	0	0.000343954	0.105				UP in USH (avg_log2FC)
DPP6	1.42e-15	4.25554	0.28	0.015	2.19e-11	0.265				DOWN in USH (avg_log2FC)
ASIC2	7.72e-08	2.23065	0.252	0.053	0.00119108	0.199
PTPRT	2.65e-06	1.29971	0.252	0.075	0.0409537	0.177
MT-ATP6	8.62e-13	1.15166	0.804	0.643	1.33e-08	0.161
ZNF300	9.31e-07	-7.38536	0	0.105	0.0143706	-0.105
CHCHD2	8.17e-08	-7.60044	0	0.124	0.00126109	-0.124

## Sheet: Bipolar cells
Bipolar cells
	p_val	avg_log2FC	pct.1	pct.2	p_val_adj	diff
FAM135B	1.72e-27	3.85434	0.151	0.012	2.66e-23	0.139				UP in USH (avg_log2FC)
LRRC4B	1.73e-19	3.46064	0.115	0.011	2.67e-15	0.104				DOWN in USH (avg_log2FC)
BSPH1	2.92e-15	2.24399	0.153	0.037	4.5e-11	0.116
ATP2B4	3.41e-09	1.68618	0.141	0.063	5.27e-05	0.078
NFIA	1.62e-07	1.58793	0.131	0.057	0.00250445	0.074
KCNB2	2.44e-06	1.4432	0.112	0.049	0.0376651	0.063
NTRK3	4.85e-07	1.37229	0.122	0.053	0.00748705	0.069
MT-ATP6	2.36e-72	1.33542	0.894	0.799	3.64e-68	0.095
GPM6B	1.72e-06	1.2164	0.141	0.067	0.0264873	0.074
DEPRECATED-ENSG00000067715	3.92e-08	1.02489	0.224	0.122	0.000605804	0.102
MAP1B	4.28e-10	1.00149	0.297	0.164	6.6e-06	0.133
NFIB	5.7e-11	0.934802	0.381	0.24	8.8e-07	0.141
GABBR2	4.47e-07	0.898425	0.253	0.162	0.00689553	0.091
SYT4	1.52e-06	0.866706	0.292	0.22	0.0234207	0.072
ACTB	8.06e-14	0.863101	0.446	0.327	1.24e-09	0.119
MT-ND2	2.02e-24	0.845726	0.753	0.595	3.12e-20	0.158
MT-ND4	1.16e-38	0.814492	0.886	0.841	1.78e-34	0.045
MAB21L1	4.63e-07	0.810855	0.258	0.176	0.00715133	0.082
MT-CO3	1.33e-24	0.592751	0.901	0.867	2.06e-20	0.034
HIPK2	1.8e-06	0.587397	0.32	0.254	0.0278121	0.066
MT-ND3	1.69e-14	0.579596	0.619	0.569	2.62e-10	0.05
MT-ND1	2.57e-06	0.439822	0.455	0.405	0.0396515	0.05
CPE	1.27e-10	0.425392	0.662	0.614	1.97e-06	0.048
MT-ND5	2.94e-06	0.418165	0.567	0.523	0.0453817	0.044
MT-CO2	1.45e-10	0.40648	0.808	0.762	2.25e-06	0.046
ZNF385A	1.42e-06	0.199082	0.446	0.458	0.0219052	-0.012
NREP	8.57e-08	-0.112568	0.448	0.551	0.00132304	-0.103
DLG4	1.54e-06	-0.1974	0.229	0.302	0.0237176	-0.073
KIF1B	2.14e-07	-0.242696	0.292	0.388	0.00330125	-0.096
KIF5C	2.4e-06	-0.360336	0.313	0.433	0.036971	-0.12
EEF2	1.24e-07	-0.408716	0.373	0.516	0.00191305	-0.143
SNAP25	5.52e-07	-0.423475	0.378	0.516	0.00852247	-0.138
SPTAN1	1.15e-06	-0.425041	0.378	0.513	0.0177042	-0.135
CELF3	4.27e-07	-0.456488	0.369	0.507	0.0065941	-0.138
LHX4	3.82e-07	-0.490579	0.391	0.529	0.00590189	-0.138
GDI1	1.11e-06	-0.501896	0.169	0.261	0.0171829	-0.092
TUBB2B	5.32e-08	-0.519455	0.429	0.569	0.00082142	-0.14
SLC38A1	6.85e-10	-0.539093	0.39	0.557	1.06e-05	-0.167
PROX1	1.11e-08	-0.542946	0.484	0.582	0.000171446	-0.098
APC	1.93e-06	-0.551621	0.278	0.403	0.0297562	-0.125
GNG13	4.2e-08	-0.5547	0.326	0.474	0.00064845	-0.148
FMN1	7.69e-09	-0.561067	0.304	0.457	0.00011877	-0.153
NEUROD4	2.99e-09	-0.565951	0.459	0.603	4.62e-05	-0.144
FAM171B	4.21e-07	-0.582404	0.313	0.448	0.00650335	-0.135
IGSF21	1.83e-13	-0.588004	0.451	0.641	2.82e-09	-0.19
PTPRS	1.16e-07	-0.628508	0.208	0.335	0.00179008	-0.127
ISL1	4.21e-07	-0.637424	0.323	0.367	0.00650528	-0.044
SSBP3	2.01e-07	-0.668608	0.107	0.189	0.00310983	-0.082
GNAO1	2.56e-08	-0.696573	0.294	0.435	0.000394433	-0.141
TMEM215	2.68e-08	-0.706799	0.227	0.366	0.000413809	-0.139
GRM6	5.43e-09	-0.710841	0.347	0.485	8.38e-05	-0.138
DOK6	4.27e-14	-0.712047	0.407	0.583	6.6e-10	-0.176
CADPS	7.38e-27	-0.726579	0.498	0.761	1.14e-22	-0.263
PRDM8	1.74e-13	-0.742027	0.524	0.647	2.69e-09	-0.123
ITM2C	3.11e-17	-0.763861	0.472	0.672	4.81e-13	-0.2
APC2	8.08e-09	-0.766576	0.166	0.298	0.000124768	-0.132
CCDC136	3.89e-08	-0.826314	0.271	0.348	0.000601	-0.077
MAP4	7.18e-30	-0.839441	0.471	0.741	1.11e-25	-0.27
BTG1	7.94e-15	-0.843528	0.336	0.523	1.23e-10	-0.187
MCC	2.03e-07	-0.850303	0.144	0.26	0.00312689	-0.116
TMTC2	8.84e-07	-0.877377	0.096	0.187	0.0136432	-0.091
CPLX3	2.61e-14	-0.892463	0.282	0.472	4.03e-10	-0.19
CIRBP	1.36e-10	-0.898322	0.196	0.346	2.11e-06	-0.15
GUCY1A1	7.24e-07	-0.993963	0.102	0.201	0.0111746	-0.099
POLR2J2	1.28e-07	-1.00343	0.115	0.222	0.00197744	-0.107
SLITRK6	4.94e-07	-1.01903	0.122	0.223	0.00762925	-0.101
PLXDC1	3.29e-10	-1.02264	0.143	0.282	5.08e-06	-0.139
EDIL3	2.67e-08	-1.05373	0.151	0.261	0.000412314	-0.11
MMP2	3.67e-15	-1.0874	0.174	0.36	5.66e-11	-0.186
NTNG1	1.32e-08	-1.09432	0.156	0.259	0.000203583	-0.103
GUCY1B1	1.54e-12	-1.09635	0.123	0.275	2.38e-08	-0.152
PRUNE2	4.63e-08	-1.0964	0.081	0.18	0.000715196	-0.099
PCP2	1.7e-10	-1.09646	0.245	0.351	2.63e-06	-0.106
TACR3	1.84e-09	-1.10109	0.127	0.254	2.83e-05	-0.127
NETO1	1.63e-35	-1.15091	0.526	0.755	2.52e-31	-0.229
DNER	1.39e-06	-1.16295	0.076	0.158	0.0215276	-0.082
LUC7L3	2.14e-13	-1.16986	0.133	0.295	3.3e-09	-0.162
SAMD5	3.22e-11	-1.17873	0.174	0.243	4.97e-07	-0.069
GRIA2	1.06e-07	-1.25631	0.06	0.149	0.00163902	-0.089
AANAT	9.08e-08	-1.26191	0.068	0.162	0.00140185	-0.094
RGS8	3.79e-16	-1.26766	0.164	0.341	5.85e-12	-0.177
PCDHGB6	2.82e-14	-1.31893	0.114	0.274	4.36e-10	-0.16
DIRAS2	8.65e-24	-1.38283	0.183	0.413	1.34e-19	-0.23
CD24	2.92e-14	-1.39868	0.128	0.276	4.51e-10	-0.148
KCNG4	1.36e-22	-1.4484	0.174	0.392	2.09e-18	-0.218
PRKCA	1.75e-13	-1.44985	0.125	0.238	2.69e-09	-0.113
CRYBG3	7.43e-14	-1.50379	0.089	0.235	1.15e-09	-0.146
FAM13C	6.32e-08	-1.60799	0.044	0.124	0.000975675	-0.08
GSG1	1.9e-07	-1.61024	0.044	0.123	0.00293581	-0.079
UPK3BL1	4.87e-11	-1.64907	0.054	0.162	7.52e-07	-0.108
RD3L	1.77e-12	-1.68753	0.068	0.189	2.74e-08	-0.121
C3orf70	1.72e-09	-1.70147	0.057	0.148	2.66e-05	-0.091
ZFHX4	7.28e-17	-1.73357	0.086	0.245	1.12e-12	-0.159
RASA4	9.13e-65	-1.7337	0.258	0.667	1.41e-60	-0.409
WFDC2	9.13e-08	-1.84238	0.029	0.1	0.00140884	-0.071
VSX1	2.71e-35	-1.95282	0.154	0.434	4.18e-31	-0.28
WFDC1	5.22e-24	-1.99726	0.08	0.281	8.06e-20	-0.201
CHCHD2	6.86e-40	-6.8005	0.002	0.186	1.06e-35	-0.184

## Sheet: Cone photoreceptors
Cone photoreceptors
	p_val	avg_log2FC	pct.1	pct.2	p_val_adj	diff
DEFB119	8.3e-64	3.5879	0.169	0.016	1.28e-59	0.153				UP in USH (avg_log2FC)
MPP6	2.44e-31	2.40668	0.127	0.025	3.76e-27	0.102				DOWN in USH (avg_log2FC)
C7orf33	5.31e-33	2.36152	0.136	0.027	8.19e-29	0.109
SEMA3C	2.69e-64	2.26601	0.266	0.06	4.15e-60	0.206
KIF5C	1.75e-47	2.14837	0.217	0.052	2.71e-43	0.165
LEMD1	1.18e-41	1.61964	0.269	0.091	1.82e-37	0.178
BLACAT1	7.9e-21	1.6074	0.146	0.05	1.22e-16	0.096
FAM135B	3.89e-24	1.59573	0.136	0.041	6.01e-20	0.095
DIPK2A	6.24e-16	1.52237	0.119	0.042	9.64e-12	0.077
FJX1	1.12e-19	1.50484	0.143	0.05	1.73e-15	0.093
PDE6B	2.2e-33	1.50262	0.247	0.096	3.4e-29	0.151
XRCC4	4.87e-14	1.48548	0.105	0.037	7.52e-10	0.068
BMP7	6.62e-13	1.48483	0.1	0.036	1.02e-08	0.064
SPTBN1	2.38e-23	1.43916	0.186	0.071	3.67e-19	0.115
PLAAT1	6.8e-87	1.37186	0.582	0.262	1.05e-82	0.32
PCP4	1.27e-78	1.3323	0.601	0.291	1.97e-74	0.31
FAM124A	6.31e-17	1.3009	0.156	0.066	9.74e-13	0.09
LIPG	1.67e-16	1.28656	0.156	0.067	2.58e-12	0.089
OPN1MW	3.74e-20	1.20543	0.212	0.097	5.78e-16	0.115
TRIM33	5.03e-20	1.17922	0.21	0.094	7.76e-16	0.116
DOCK8	2.11e-09	1.17531	0.102	0.046	3.26e-05	0.056
GPR155	6.5e-13	1.15984	0.144	0.066	1e-08	0.078
CST3	4.94e-10	1.14873	0.108	0.048	7.62e-06	0.06
NCKAP5	6.33e-13	1.12542	0.144	0.065	9.78e-09	0.079
SLC29A4	6.34e-15	1.12475	0.169	0.078	9.79e-11	0.091
ABCC5	1.36e-18	1.12299	0.21	0.107	2.1e-14	0.103
ST5	3.92e-22	1.09022	0.259	0.127	6.05e-18	0.132
SREBF1	3.56e-12	1.06573	0.147	0.07	5.5e-08	0.077
SNX14	2.64e-08	1.05474	0.106	0.051	0.000406784	0.055
SLC30A1	5.06e-10	1.03998	0.129	0.063	7.81e-06	0.066
XPO4	2.97e-21	1.01978	0.273	0.139	4.58e-17	0.134
RAPGEF4	1.2e-09	1.01232	0.13	0.064	1.86e-05	0.066
ARRDC3	1.68e-15	0.989446	0.202	0.1	2.6e-11	0.102
PLXNA4	1.82e-08	0.965756	0.124	0.065	0.000280735	0.059
EP300	1.89e-08	0.957046	0.124	0.064	0.000291839	0.06
FAM222A	2.24e-19	0.956469	0.275	0.149	3.46e-15	0.126
DUSP5	5.76e-09	0.953677	0.135	0.07	8.88e-05	0.065
DNM1L	9.58e-08	0.951188	0.104	0.053	0.00147929	0.051
CADM3	5.88e-11	0.943646	0.147	0.074	9.07e-07	0.073
HM13	2.06e-15	0.938117	0.227	0.124	3.18e-11	0.103
VEZF1	9.48e-32	0.918924	0.435	0.245	1.46e-27	0.19
PRR16	1.3e-09	0.91344	0.153	0.082	2.01e-05	0.071
GYS1	4.44e-07	0.898782	0.116	0.063	0.00685189	0.053
NRSN2	5.96e-10	0.893219	0.163	0.089	9.21e-06	0.074
SLC1A7	2.12e-20	0.893007	0.319	0.186	3.27e-16	0.133
TNKS2	9.42e-08	0.884478	0.13	0.072	0.00145477	0.058
DPY19L1	1.89e-24	0.883433	0.376	0.222	2.92e-20	0.154
SEMA3F	1.27e-14	0.86998	0.234	0.138	1.95e-10	0.096
CLDN12	1.09e-06	0.869452	0.115	0.064	0.0168656	0.051
WBP2	1.05e-08	0.867584	0.149	0.082	0.000161547	0.067
PHYH	3.23e-06	0.86326	0.104	0.057	0.0498345	0.047
CLEC16A	8.38e-09	0.861227	0.152	0.084	0.000129365	0.068
CADM1	1.54e-24	0.858611	0.36	0.196	2.37e-20	0.164
TMEM33	1.39e-09	0.856353	0.169	0.095	2.14e-05	0.074
TRA2A	8.08e-09	0.849957	0.157	0.089	0.000124675	0.068
SLC2A1	7.85e-14	0.84294	0.237	0.145	1.21e-09	0.092
BCOR	3.29e-11	0.828811	0.191	0.106	5.08e-07	0.085
ZFYVE16	2.85e-06	0.824944	0.118	0.067	0.0440563	0.051
FBXO7	2.08e-09	0.824161	0.177	0.103	3.21e-05	0.074
MOK	1.99e-08	0.82201	0.143	0.085	0.000306698	0.058
ZNF83	4.76e-13	0.813921	0.244	0.142	7.34e-09	0.102
CYFIP2	6.34e-11	0.798471	0.213	0.127	9.79e-07	0.086
SDC2	2.65e-06	0.793461	0.124	0.072	0.0408374	0.052
ANKRD10	1.33e-10	0.789052	0.175	0.098	2.06e-06	0.077
PFKP	5.01e-21	0.786727	0.385	0.238	7.73e-17	0.147
CAB39	1.11e-08	0.777638	0.178	0.106	0.000170979	0.072
RASGEF1B	2.81e-06	0.774592	0.129	0.076	0.0433012	0.053
FGD4	1.19e-07	0.772809	0.159	0.095	0.0018368	0.064
MAPKAPK2	9.54e-07	0.770847	0.142	0.085	0.0147334	0.057
IFT88	3.12e-06	0.769899	0.126	0.073	0.0481898	0.053
GPR160	1.15e-08	0.764876	0.176	0.107	0.000177968	0.069
NDNF	1.36e-07	0.754189	0.143	0.082	0.00210378	0.061
ENAH	4.17e-08	0.753101	0.165	0.101	0.000644198	0.064
DYM	5.05e-12	0.748049	0.251	0.154	7.79e-08	0.097
PABPC4	3.05e-06	0.747339	0.137	0.083	0.0470844	0.054
KRTCAP2	3.16e-06	0.747339	0.135	0.082	0.0487947	0.053
IFNAR1	1.74e-06	0.739795	0.143	0.086	0.0269103	0.057
PLCD3	1.05e-07	0.736601	0.162	0.102	0.00161544	0.06
TSPAN9	1.92e-13	0.734318	0.29	0.183	2.96e-09	0.107
DLG2	1.29e-06	0.725822	0.155	0.097	0.0199476	0.058
THRB	9.87e-18	0.721538	0.376	0.234	1.52e-13	0.142
RTN4RL2	1.9e-07	0.717186	0.174	0.108	0.00293528	0.066
RBP4	1.43e-06	0.713153	0.141	0.085	0.0220237	0.056
EPB41L3	8.09e-09	0.705994	0.206	0.128	0.0001249	0.078
SLC23A2	1.24e-18	0.70376	0.399	0.266	1.92e-14	0.133
ACTN1	9.75e-09	0.691539	0.191	0.116	0.000150512	0.075
SRRM2	1.93e-06	0.677676	0.167	0.106	0.029838	0.061
FOXO3	2.85e-07	0.667547	0.168	0.112	0.00439752	0.056
GABBR2	2.79e-07	0.666305	0.192	0.123	0.00430053	0.069
PUM2	3.19e-06	0.663179	0.168	0.109	0.0491749	0.059
SEMA6D	1.69e-06	0.660498	0.156	0.101	0.0260422	0.055
FHOD3	9.39e-11	0.658584	0.274	0.179	1.45e-06	0.095
ATCAY	1.58e-06	0.655625	0.174	0.113	0.0244627	0.061
ACSL3	7.1e-10	0.654515	0.265	0.175	1.1e-05	0.09
LGALSL	1.46e-06	0.650234	0.176	0.112	0.0224741	0.064
GLCCI1	2.77e-09	0.649849	0.247	0.158	4.28e-05	0.089
MAPKBP1	9.11e-07	0.649785	0.181	0.119	0.0140655	0.062
WNK2	7.54e-07	0.647943	0.18	0.119	0.0116408	0.061
CNTN1	1.14e-09	0.636497	0.252	0.171	1.75e-05	0.081
ABCA7	2.04e-09	0.636059	0.241	0.165	3.15e-05	0.076
SHROOM3	5.37e-13	0.635454	0.344	0.229	8.29e-09	0.115
LIN7C	9.01e-08	0.632944	0.221	0.146	0.00139102	0.075
RPGRIP1	9.85e-15	0.628793	0.386	0.279	1.52e-10	0.107
OTX2	6.15e-11	0.625265	0.311	0.21	9.49e-07	0.101
APP	6.62e-10	0.620253	0.282	0.198	1.02e-05	0.084
GPM6A	3e-07	0.620084	0.213	0.142	0.00463501	0.071
EYS	2.92e-13	0.595147	0.335	0.241	4.51e-09	0.094
NEURL1	5.92e-08	0.587619	0.235	0.162	0.000913846	0.073
PODXL	2.77e-15	0.585209	0.445	0.311	4.27e-11	0.134
JUND	2.33e-06	0.57178	0.205	0.138	0.036021	0.067
MAP1B	1.05e-55	0.570127	0.869	0.825	1.62e-51	0.044
ZNF639	1.09e-06	0.557773	0.23	0.158	0.016806	0.072
IGSF11	5.8e-11	0.550698	0.364	0.272	8.95e-07	0.092
MAK	1.81e-06	0.547522	0.211	0.152	0.0279399	0.059
BRD2	2.27e-07	0.535673	0.247	0.18	0.00349655	0.067
FZD3	6.16e-08	0.535328	0.275	0.198	0.000950211	0.077
BAZ2B	2.06e-07	0.533263	0.274	0.196	0.00318697	0.078
SLC12A2	2.39e-09	0.528725	0.336	0.24	3.69e-05	0.096
OGA	7.54e-07	0.518719	0.253	0.186	0.0116425	0.067
DEPRECATED-ENSG00000067715	4.12e-08	0.512471	0.312	0.224	0.000635214	0.088
SEC62	2.72e-08	0.512428	0.29	0.215	0.000419183	0.075
HMGN1	1.44e-09	0.508787	0.357	0.254	2.23e-05	0.103
ZDHHC2	5.43e-16	0.508225	0.531	0.406	8.39e-12	0.125
SNAP25	1.6e-23	0.500925	0.57	0.476	2.48e-19	0.094
ARHGAP12	6.35e-10	0.499083	0.39	0.289	9.8e-06	0.101
MLXIP	8.05e-07	0.489316	0.242	0.169	0.0124286	0.073
GDAP1	3.37e-07	0.487636	0.293	0.218	0.00520126	0.075
CACNB2	3.05e-06	0.479979	0.228	0.16	0.0470505	0.068
AGPAT3	1.51e-07	0.474872	0.287	0.218	0.00232708	0.069
ROM1	1.24e-07	0.473532	0.261	0.18	0.00191455	0.081
RERE	1.19e-07	0.459104	0.32	0.243	0.00183599	0.077
LPCAT1	4.83e-16	0.455533	0.624	0.526	7.46e-12	0.098
HNRNPC	2.32e-07	0.455109	0.229	0.159	0.00358653	0.07
CHRNA3	9.94e-26	0.452015	0.771	0.603	1.53e-21	0.168
USP12	1.7e-06	0.450766	0.293	0.214	0.0262222	0.079
LBH	7.95e-12	0.445868	0.506	0.405	1.23e-07	0.101
MXRA7	2.91e-11	0.440555	0.476	0.378	4.49e-07	0.098
PROM1	1.22e-44	0.416359	0.955	0.929	1.89e-40	0.026
STXBP1	1.36e-09	0.41619	0.456	0.367	2.1e-05	0.089
YPEL5	5.54e-07	0.404704	0.345	0.276	0.00855052	0.069
IQSEC1	1.08e-06	0.398106	0.364	0.288	0.0166227	0.076
TRIM36	1.72e-07	0.398085	0.386	0.309	0.00265105	0.077
KIF21A	5.02e-07	0.395899	0.376	0.298	0.00774882	0.078
UBE2J1	1.84e-07	0.39486	0.38	0.287	0.00283334	0.093
MT-ATP6	4.9e-20	0.38535	0.906	0.941	7.57e-16	-0.035
ABCA4	7.37e-15	0.383398	0.679	0.6	1.14e-10	0.079
KCNB2	2.06e-12	0.368178	0.624	0.536	3.18e-08	0.088
AKAP9	3.94e-15	0.366273	0.702	0.612	6.08e-11	0.09
NAPB	7.95e-08	0.356672	0.46	0.383	0.00122678	0.077
TSPAN7	4.21e-10	0.356424	0.576	0.476	6.49e-06	0.1
TMEM108	7.94e-07	0.345801	0.425	0.355	0.0122524	0.07
PRELID2	4.22e-07	0.319792	0.513	0.446	0.0065122	0.067
NLK	1.02e-14	0.315574	0.741	0.675	1.57e-10	0.066
STX3	1.69e-14	0.30919	0.664	0.605	2.61e-10	0.059
SYP	6.36e-10	0.302747	0.653	0.585	9.82e-06	0.068
SCG3	8.71e-08	0.300755	0.6	0.526	0.00134497	0.074
CADM2	2.56e-06	0.300699	0.495	0.425	0.0395089	0.07
IMPG2	1.79e-13	0.28642	0.786	0.756	2.77e-09	0.03
RBP3	1.39e-08	0.274788	0.814	0.752	0.000214928	0.062
PRPH2	7.8e-11	0.262202	0.764	0.716	1.2e-06	0.048
GRINA	3.13e-10	0.241865	0.764	0.722	4.83e-06	0.042
WASF3	2.44e-06	0.221006	0.671	0.636	0.0376455	0.035
CPE	3.71e-10	0.215032	0.926	0.917	5.73e-06	0.009
LAPTM4B	3.91e-09	0.193084	0.847	0.835	6.04e-05	0.012
MT-ND4	5.08e-09	-0.179594	0.892	0.949	7.85e-05	-0.057
ENO2	1.34e-06	-0.188351	0.861	0.888	0.0207335	-0.027
OAZ1	1.25e-06	-0.194198	0.649	0.734	0.0192238	-0.085
KCNV2	1.77e-10	-0.202436	0.916	0.94	2.73e-06	-0.024
MAP4	1.09e-06	-0.235867	0.468	0.56	0.0168327	-0.092
TLCD3B	3.14e-11	-0.245509	0.823	0.871	4.84e-07	-0.048
PCBP4	6.05e-11	-0.2684	0.709	0.794	9.34e-07	-0.085
DPYSL3	5.8e-11	-0.274413	0.731	0.801	8.96e-07	-0.07
GNB3	7.99e-13	-0.280155	0.845	0.888	1.23e-08	-0.043
IMPG1	2.17e-07	-0.309235	0.491	0.583	0.00334309	-0.092
NDUFA4	4.88e-08	-0.319199	0.495	0.589	0.000752688	-0.094
UGCG	3.89e-07	-0.321545	0.503	0.577	0.00599915	-0.074
SEPTIN4	7.25e-14	-0.346358	0.671	0.764	1.12e-09	-0.093
ARMC9	4.28e-10	-0.361808	0.363	0.476	6.6e-06	-0.113
GNGT2	3.32e-15	-0.380891	0.684	0.751	5.12e-11	-0.067
MT-ND6	6.75e-07	-0.384459	0.371	0.459	0.0104202	-0.088
TULP1	1.63e-13	-0.387247	0.541	0.661	2.51e-09	-0.12
CREG1	1.34e-09	-0.388883	0.434	0.488	2.06e-05	-0.054
MT-ND2	3.71e-12	-0.399037	0.834	0.898	5.73e-08	-0.064
SLC6A6	2.39e-10	-0.415736	0.37	0.485	3.69e-06	-0.115
PKM	2e-06	-0.433978	0.229	0.31	0.0308224	-0.081
GNAT2	4.88e-21	-0.439615	0.638	0.709	7.54e-17	-0.071
PDE6H	3.04e-31	-0.466872	0.979	0.981	4.7e-27	-0.002
CPLX4	7.25e-18	-0.486325	0.453	0.601	1.12e-13	-0.148
LMOD1	1.25e-07	-0.494125	0.234	0.321	0.00192997	-0.087
OPN1MW3	7.69e-31	-0.496837	0.401	0.37	1.19e-26	0.031
MT-ND1	8.32e-19	-0.515802	0.524	0.653	1.28e-14	-0.129
VOPP1	4.38e-14	-0.532989	0.337	0.467	6.77e-10	-0.13
MT-ND5	5.68e-32	-0.533515	0.703	0.841	8.77e-28	-0.138
GUCA1A	1.54e-32	-0.534908	0.718	0.826	2.37e-28	-0.108
WWC1	3.08e-09	-0.536965	0.232	0.33	4.75e-05	-0.098
NXNL1	5.16e-07	-0.54313	0.155	0.23	0.00797037	-0.075
DEPRECATED-ENSG00000180817	1.66e-06	-0.576956	0.144	0.214	0.0256606	-0.07
CHN2	1.47e-13	-0.585455	0.283	0.41	2.27e-09	-0.127
NPTX1	9.72e-14	-0.586044	0.311	0.406	1.5e-09	-0.095
ARR3	1.14e-23	-0.605483	0.646	0.704	1.77e-19	-0.058
GUCA1B	8.31e-49	-0.609338	0.848	0.922	1.28e-44	-0.074
PDC	1.5e-29	-0.61496	0.548	0.661	2.32e-25	-0.113
MT-CO3	9.88e-44	-0.617805	0.893	0.946	1.52e-39	-0.053
NBEA	1.55e-13	-0.638482	0.277	0.383	2.4e-09	-0.106
UQCRB	1.39e-07	-0.643985	0.127	0.2	0.00214273	-0.073
TUBB4B	7.5e-17	-0.644137	0.314	0.442	1.16e-12	-0.128
MT-CO2	1.89e-52	-0.644444	0.829	0.926	2.91e-48	-0.097
NME1	1.76e-11	-0.650883	0.208	0.311	2.71e-07	-0.103
WDR47	2.32e-17	-0.6575	0.324	0.462	3.58e-13	-0.138
ANKRD45	2.04e-07	-0.674082	0.125	0.197	0.00315323	-0.072
MT-CO1	1.77e-53	-0.694844	0.741	0.88	2.73e-49	-0.139
FSD1L	8.96e-21	-0.701112	0.37	0.498	1.38e-16	-0.128
PEX5L	4.77e-23	-0.707286	0.302	0.474	7.36e-19	-0.172
MT-CYB	6.28e-68	-0.770631	0.718	0.881	9.69e-64	-0.163
MT-ND4L	1.27e-47	-0.779559	0.543	0.74	1.96e-43	-0.197
MAP2	1.04e-50	-0.783473	0.512	0.699	1.6e-46	-0.187
CABP2	4.52e-10	-0.801793	0.106	0.188	6.98e-06	-0.082
ISOC1	2.45e-07	-0.855413	0.081	0.141	0.00377596	-0.06
TUBA4A	3.35e-08	-0.870281	0.084	0.151	0.000517321	-0.067
SLC25A4	1.21e-07	-0.877905	0.074	0.134	0.00186221	-0.06
SYT13	1.55e-06	-0.899977	0.066	0.116	0.0239243	-0.05
VRK1	2.65e-10	-0.969814	0.09	0.163	4.09e-06	-0.073
MTFR1	5.63e-09	-0.977383	0.071	0.137	8.69e-05	-0.066
LDHB	5.85e-13	-1.02617	0.093	0.184	9.02e-09	-0.091
ATP5F1A	2.02e-13	-1.12755	0.076	0.164	3.11e-09	-0.088
TMX4	4.61e-19	-1.13941	0.116	0.231	7.12e-15	-0.115
SLC4A7	9.24e-61	-1.23929	0.244	0.52	1.43e-56	-0.276
RRP1B	6.13e-11	-1.24764	0.049	0.117	9.47e-07	-0.068
STRADB	1.15e-13	-1.2991	0.066	0.143	1.77e-09	-0.077
FRY	2.58e-23	-1.56867	0.067	0.184	3.98e-19	-0.117
AGL	2.01e-27	-1.66433	0.063	0.194	3.1e-23	-0.131
DMBX1	7.12e-29	-3.90375	0.012	0.1	1.1e-24	-0.088
CHCHD2	2.95e-121	-6.79939	0.002	0.266	4.55e-117	-0.264

## Sheet: Cone precursors
Cone precursors
	p_val	avg_log2FC	pct.1	pct.2	p_val_adj	diff
TNC	1.62e-08	3.50701	0.135	0.012	0.000249851	0.123				UP in USH (avg_log2FC)
DEFB119	9.85e-08	3.45276	0.125	0.012	0.00152096	0.113				DOWN in USH (avg_log2FC)
COG1	1.65e-06	3.21276	0.11	0.012	0.0255073	0.098
MPP6	1.8e-08	3.13244	0.15	0.017	0.000278399	0.133
LEMD1	2.02e-06	2.31442	0.155	0.032	0.0311324	0.123
ROM1	5.85e-12	1.94178	0.355	0.102	9.03e-08	0.253
SEMA3C	1.97e-09	1.80189	0.3	0.087	3.04e-05	0.213
GADD45A	3.11e-06	1.77953	0.21	0.064	0.0479722	0.146
CYFIP2	3.7e-07	1.51026	0.29	0.105	0.00570483	0.185
MT-ATP6	5.13e-09	1.39404	0.53	0.299	7.92e-05	0.231
HSPA8	5.7e-07	1.32902	0.33	0.145	0.00880017	0.185
CHD7	1.05e-07	1.21737	0.44	0.233	0.00161667	0.207
PRPF8	4.25e-07	0.997243	0.49	0.291	0.00656626	0.199
MAP1B	2.89e-18	0.870063	0.9	0.762	4.46e-14	0.138
PCP4	9.81e-09	0.615735	0.87	0.66	0.000151455	0.21
PDE6H	1.98e-06	-0.447746	0.825	0.91	0.0305713	-0.085
PCBP4	4.78e-10	-0.617321	0.745	0.828	7.38e-06	-0.083
TLCD3B	5.18e-14	-0.793788	0.74	0.884	7.99e-10	-0.144
CCNI	1.63e-06	-0.795508	0.355	0.578	0.0252155	-0.223
ROBO2	3.25e-07	-1.17254	0.205	0.422	0.00501541	-0.217
EEF2	1.62e-06	-1.43253	0.14	0.317	0.0249769	-0.177
SLC4A7	9.99e-25	-1.96188	0.225	0.657	1.54e-20	-0.432
CHCHD2	2.46e-16	-5.47412	0.005	0.233	3.79e-12	-0.228

## Sheet: Early MG
Early MG
	p_val	avg_log2FC	pct.1	pct.2	p_val_adj	diff
NPVF	1.13e-26	6.1744	0.251	0.017	1.75e-22	0.234				UP in USH (avg_log2FC)
MEGF11	1.22e-14	3.63302	0.159	0.014	1.88e-10	0.145				DOWN in USH (avg_log2FC)
SRPRB	4.56e-15	3.13435	0.191	0.028	7.05e-11	0.163
DPP10	9.02e-11	2.98224	0.139	0.019	1.39e-06	0.12
PLXND1	1.42e-09	2.74097	0.134	0.022	2.2e-05	0.112
C1QL1	3.26e-10	2.6736	0.146	0.025	5.03e-06	0.121
KCNMA1	4.06e-07	2.57888	0.105	0.019	0.00626833	0.086
LRRC4B	4.41e-08	2.55655	0.108	0.017	0.000680852	0.091
PAPPA2	4.17e-09	2.45033	0.144	0.03	6.44e-05	0.114
PROM1	2.79e-23	1.99036	0.384	0.094	4.31e-19	0.29
SREBF1	3.31e-07	1.94127	0.143	0.039	0.00511022	0.104
SULF1	5.93e-12	1.89024	0.22	0.055	9.15e-08	0.165
CA9	1.88e-07	1.82844	0.161	0.047	0.00290263	0.114
PTP4A3	2.61e-09	1.81923	0.195	0.055	4.03e-05	0.14
LGALS3	3.09e-22	1.76926	0.484	0.183	4.77e-18	0.301
MT-ATP6	5.05e-38	1.68892	0.845	0.601	7.8e-34	0.244
MOXD1	8.21e-12	1.68825	0.301	0.114	1.27e-07	0.187
FZD7	2.33e-09	1.52019	0.249	0.091	3.6e-05	0.158
NDUFA4L2	2.08e-12	1.52002	0.26	0.078	3.21e-08	0.182
EMC10	1.48e-07	1.40052	0.222	0.091	0.00228899	0.131
CHL1	3.57e-08	1.36975	0.251	0.102	0.000550425	0.149
MT-ND2	8.51e-19	1.32141	0.608	0.341	1.31e-14	0.267
NDRG1	1.4e-06	1.19914	0.256	0.136	0.0216871	0.12
ATP2B4	1.58e-14	1.02495	0.579	0.338	2.44e-10	0.241
CADM1	2.08e-06	0.822433	0.26	0.13	0.0321424	0.13
SYT11	3.41e-07	0.821818	0.424	0.258	0.00526822	0.166
NGFR	2.52e-06	0.759967	0.46	0.307	0.0388545	0.153
MT-ND3	2.56e-08	0.728012	0.599	0.413	0.00039506	0.186
PTN	4.59e-09	0.646248	0.63	0.548	7.08e-05	0.082
MT-ND4	1.87e-09	0.609827	0.857	0.778	2.89e-05	0.079
MT-CO3	2.06e-08	0.468083	0.883	0.831	0.000318276	0.052
CDH23	6.58e-07	-0.391414	0.729	0.789	0.010158	-0.06
FRZB	1.14e-08	-0.444488	0.866	0.873	0.000175706	-0.007
DKK3	2.73e-14	-0.527755	0.951	0.958	4.21e-10	-0.007
ID4	2.04e-06	-0.547522	0.394	0.565	0.0315057	-0.171
DDR1	5.77e-08	-0.564598	0.637	0.731	0.000890526	-0.094
GLUL	2.28e-09	-0.595679	0.617	0.792	3.52e-05	-0.175
FZD5	7.38e-08	-0.595732	0.477	0.634	0.00113853	-0.157
ACTG1	1.39e-08	-0.600405	0.484	0.632	0.000214043	-0.148
SCARB1	3.08e-09	-0.60159	0.518	0.651	4.75e-05	-0.133
CDK18	1.79e-06	-0.612496	0.375	0.543	0.0276853	-0.168
VIM	1.32e-15	-0.616844	0.986	0.994	2.04e-11	-0.008
RDH10	2.77e-08	-0.628105	0.516	0.643	0.000427654	-0.127
CRABP1	5.44e-19	-0.755815	0.856	0.903	8.39e-15	-0.047
SOX9	2.8e-09	-0.785026	0.361	0.554	4.32e-05	-0.193
COL18A1	1.43e-09	-0.801781	0.354	0.551	2.21e-05	-0.197
ST5	1.26e-07	-0.820163	0.273	0.443	0.00194103	-0.17
PTGDS	6.78e-16	-0.823496	0.592	0.756	1.05e-11	-0.164
MOB3B	8.47e-07	-0.827777	0.222	0.382	0.0130752	-0.16
GPR37	3e-10	-0.877335	0.305	0.518	4.62e-06	-0.213
SLC15A4	1.29e-06	-0.898435	0.217	0.349	0.019935	-0.132
SEC14L2	3.23e-07	-0.916518	0.188	0.349	0.00498935	-0.161
FGFR1	5.73e-09	-0.920535	0.231	0.421	8.85e-05	-0.19
SLITRK2	4.62e-24	-0.935096	0.603	0.798	7.12e-20	-0.195
DIPK1C	2.13e-06	-0.952532	0.15	0.291	0.0329364	-0.141
PHLDA1	1.84e-09	-0.995346	0.231	0.396	2.84e-05	-0.165
COL2A1	1.25e-09	-0.996214	0.264	0.46	1.92e-05	-0.196
RAPH1	2.03e-06	-1.0241	0.143	0.28	0.031298	-0.137
STRIP2	1.72e-06	-1.03248	0.132	0.269	0.0266092	-0.137
NR2F1	7.92e-21	-1.04585	0.426	0.668	1.22e-16	-0.242
TF	3.27e-46	-1.06115	0.978	0.994	5.04e-42	-0.016
ITGB8	3.79e-12	-1.06816	0.291	0.499	5.86e-08	-0.208
MXRA7	5.97e-14	-1.08001	0.276	0.51	9.22e-10	-0.234
CD44	2.11e-11	-1.08942	0.222	0.435	3.25e-07	-0.213
PHYHIPL	1.75e-15	-1.10783	0.273	0.535	2.7e-11	-0.262
LHX2	9.25e-16	-1.11406	0.276	0.526	1.43e-11	-0.25
HES1	1.84e-07	-1.15029	0.146	0.294	0.00283529	-0.148
CRYAB	5.8e-14	-1.17335	0.372	0.54	8.95e-10	-0.168
CTNNBIP1	8.12e-07	-1.17977	0.108	0.241	0.0125334	-0.133
AHCYL2	1.09e-12	-1.26708	0.182	0.393	1.68e-08	-0.211
LRP2	1.62e-10	-1.31592	0.114	0.291	2.5e-06	-0.177
TRPM3	3.53e-07	-1.3968	0.081	0.205	0.00545364	-0.124
PALLD	9.88e-11	-1.41135	0.11	0.288	1.52e-06	-0.178
SFRP2	9.16e-30	-1.51975	0.401	0.701	1.41e-25	-0.3
TRIB2	6.32e-49	-1.53311	0.513	0.748	9.75e-45	-0.235
NUDT4	3.91e-23	-1.56693	0.217	0.504	6.03e-19	-0.287
RASA4	1.69e-11	-1.58907	0.09	0.266	2.6e-07	-0.176
FXYD1	1.23e-14	-1.59368	0.105	0.319	1.9e-10	-0.214
DDIT4	1.9e-06	-1.98843	0.06	0.15	0.0292626	-0.09
ATP1A2	1.18e-23	-2.38713	0.063	0.321	1.82e-19	-0.258
CHCHD2	7.3e-21	-9.49747	0	0.127	1.13e-16	-0.127

## Sheet: Early RPCs
Early RPCs
	p_val	avg_log2FC	pct.1	pct.2	p_val_adj	diff
COL15A1	5.04e-11	8.83202	0.104	0	7.78e-07	0.104				UP in USH (avg_log2FC)
NPR3	2.55e-10	5.6319	0.12	0.004	3.94e-06	0.116				DOWN in USH (avg_log2FC)
NRP1	2.59e-10	5.41261	0.12	0.004	4e-06	0.116
COL1A1	9.04e-14	4.69846	0.181	0.011	1.4e-09	0.17
COL3A1	8.5e-12	3.81694	0.147	0.008	1.31e-07	0.139
RGS5	2.58e-23	3.73254	0.352	0.049	3.99e-19	0.303
IGFBP6	2.17e-07	3.4836	0.111	0.011	0.00335251	0.1
IER3	2.23e-13	3.32621	0.198	0.019	3.44e-09	0.179
A2M	1.71e-06	3.05738	0.147	0.056	0.0264378	0.091
GAD2	3.11e-14	3.0066	0.214	0.023	4.8e-10	0.191
FBLN2	4.16e-11	2.95347	0.263	0.071	6.41e-07	0.192
FN1	1.41e-36	2.87532	0.66	0.203	2.17e-32	0.457
LOX	3.27e-07	2.78792	0.224	0.086	0.00504748	0.138
CA12	4.8e-07	2.7223	0.135	0.026	0.0074129	0.109
SERPINE1	3.98e-11	2.70017	0.152	0.011	6.14e-07	0.141
PCDH7	3.26e-07	2.63459	0.135	0.023	0.00503429	0.112
FBN2	1.59e-07	2.44111	0.159	0.034	0.00245894	0.125
TCIM	6.47e-08	2.38963	0.181	0.045	0.000999303	0.136
IGFBP7	1.08e-08	2.33505	0.227	0.071	0.000167406	0.156
MXRA8	1.6e-09	2.33472	0.207	0.045	2.48e-05	0.162
RGS4	5.49e-09	2.132	0.202	0.045	8.48e-05	0.157
NDRG1	1.18e-06	2.07895	0.224	0.102	0.0182483	0.122
SFRP1	1.04e-14	1.97909	0.402	0.15	1.6e-10	0.252
HAS2	5.69e-09	1.96422	0.231	0.064	8.78e-05	0.167
CHST2	4.81e-07	1.93473	0.186	0.053	0.00742985	0.133
GPC1	4.34e-08	1.84697	0.255	0.098	0.000670093	0.157
ANXA1	6.53e-10	1.8339	0.299	0.105	1.01e-05	0.194
CAV1	1.18e-06	1.80464	0.2	0.064	0.0182626	0.136
SUCO	3.93e-07	1.8024	0.294	0.154	0.0060675	0.14
RCAN2	1.19e-06	1.75847	0.21	0.071	0.0183167	0.139
S100A6	2.56e-07	1.54775	0.289	0.12	0.00395412	0.169
DCBLD2	2.05e-14	1.38204	0.569	0.331	3.16e-10	0.238
CP	9.54e-12	1.36893	0.554	0.323	1.47e-07	0.231
APOE	9.89e-07	1.31019	0.407	0.263	0.0152686	0.144
SULF2	3.12e-06	1.29631	0.352	0.214	0.0481497	0.138
PLD3	4.87e-12	1.29453	0.475	0.259	7.52e-08	0.216
PFKP	1.78e-06	1.27528	0.289	0.135	0.027467	0.154
COLEC12	1.05e-11	1.14906	0.52	0.353	1.61e-07	0.167
FLT1	7.67e-07	1.00095	0.398	0.207	0.0118351	0.191
FRZB	2.5e-09	0.707837	0.682	0.44	3.86e-05	0.242
SLC2A1	7.98e-08	0.535205	0.627	0.406	0.00123216	0.221
MT-CO1	3.39e-10	-0.662931	0.819	0.82	5.23e-06	-0.001
CRABP1	7.99e-10	-0.792616	0.533	0.564	1.23e-05	-0.031
ADD3	3.05e-07	-0.88251	0.248	0.451	0.0047039	-0.203
NUDT4	2.41e-07	-0.917942	0.316	0.496	0.00372757	-0.18
TUBB2B	1.22e-10	-0.918229	0.53	0.703	1.89e-06	-0.173
H1F0	2.56e-07	-0.968553	0.304	0.477	0.00394904	-0.173
TTYH1	9.66e-09	-0.973742	0.289	0.5	0.000149061	-0.211
SPP1	8.11e-12	-0.985456	0.451	0.538	1.25e-07	-0.087
CKB	1.22e-06	-0.992601	0.289	0.481	0.0189084	-0.192
CNN3	1.78e-12	-1.04435	0.571	0.733	2.74e-08	-0.162
TGFB2	9.67e-07	-1.08669	0.188	0.368	0.0149203	-0.18
QKI	4.74e-11	-1.12544	0.318	0.511	7.32e-07	-0.193
CDK2AP1	6.85e-07	-1.19651	0.154	0.312	0.0105806	-0.158
NR2F1	1.87e-16	-1.22138	0.378	0.602	2.89e-12	-0.224
DTNA	2.39e-08	-1.29301	0.154	0.346	0.000369675	-0.192
FXYD1	5.03e-08	-1.38262	0.125	0.305	0.000775762	-0.18
ERBIN	1.69e-07	-1.45255	0.092	0.252	0.00260808	-0.16
TF	9.22e-11	-1.45579	0.4	0.575	1.42e-06	-0.175
LSAMP	8.87e-09	-1.45602	0.113	0.301	0.000136967	-0.188
LRP2	1.64e-06	-1.45928	0.065	0.195	0.0252688	-0.13
SOX2	5.63e-08	-1.48826	0.106	0.271	0.000868745	-0.165
LRIG1	3.37e-08	-1.51282	0.133	0.305	0.000520574	-0.172
ADGRG1	3.33e-10	-1.62666	0.12	0.312	5.14e-06	-0.192
HES5	5.68e-07	-1.62963	0.108	0.263	0.00876236	-0.155
RFTN2	1.12e-06	-1.7586	0.055	0.18	0.0173513	-0.125
ATP1A2	8.26e-25	-1.77759	0.234	0.609	1.27e-20	-0.375
ID2	6.34e-11	-1.8047	0.123	0.312	9.78e-07	-0.189
CTNND2	3.47e-09	-2.01281	0.065	0.218	5.35e-05	-0.153
DEPRECATED-ENSG00000115738	1.12e-08	-2.0356	0.07	0.211	0.000172691	-0.141
DPYSL3	2.22e-07	-2.05298	0.055	0.177	0.00342053	-0.122
SDC3	2.56e-14	-2.07943	0.125	0.293	3.94e-10	-0.168
CSPG5	2.23e-11	-2.10763	0.06	0.248	3.45e-07	-0.188
C1orf61	3.6e-14	-2.1094	0.099	0.338	5.55e-10	-0.239
ANOS1	2.23e-06	-2.13902	0.041	0.147	0.0344232	-0.106
LRP4	1.18e-12	-2.2511	0.082	0.286	1.82e-08	-0.204
LRRN1	1.68e-16	-2.28424	0.063	0.308	2.59e-12	-0.245
KIF21A	1.52e-06	-2.32594	0.031	0.132	0.0235094	-0.101
SPIRE1	2.43e-06	-2.35416	0.024	0.12	0.0374893	-0.096
MLC1	3.03e-08	-2.37195	0.034	0.162	0.000467696	-0.128
CNTN1	8.4e-08	-2.3929	0.027	0.143	0.00129729	-0.116
AGT	3.33e-07	-2.45392	0.046	0.158	0.00514091	-0.112
PTPRZ1	6.27e-13	-2.47134	0.07	0.263	9.67e-09	-0.193
HOPX	1.04e-07	-2.6624	0.029	0.135	0.00159863	-0.106
LTBP1	3.32e-07	-2.66917	0.019	0.12	0.00513219	-0.101
RASA4	1.01e-11	-2.68173	0.036	0.203	1.57e-07	-0.167
SOCS2	1.31e-06	-2.99172	0.014	0.102	0.0201801	-0.088
NKAIN3	4.3e-07	-3.05141	0.012	0.102	0.00663453	-0.09
ASCL1	5.3e-18	-3.89242	0.019	0.222	8.18e-14	-0.203
ROBO2	9.55e-10	-4.38379	0.005	0.105	1.47e-05	-0.1
FAM181B	7.62e-12	-4.78464	0.005	0.124	1.18e-07	-0.119
POU3F3	1.16e-10	-4.93236	0.005	0.113	1.79e-06	-0.108
RGMA	7.38e-13	-5.59588	0.005	0.132	1.14e-08	-0.127
GFAP	2.91e-20	-5.63313	0.024	0.233	4.49e-16	-0.209
NCAN	3.02e-19	-6.96525	0.002	0.177	4.66e-15	-0.175
CHCHD2	1.82e-20	-9.52127	0	0.165	2.81e-16	-0.165

## Sheet: Horizontal cells
Horizontal cells
	p_val	avg_log2FC	pct.1	pct.2	p_val_adj	diff
LRRC4B	4e-13	3.9855	0.238	0.015	6.18e-09	0.223				UP in USH (avg_log2FC)
SPP1	7.94e-10	1.69464	0.432	0.165	1.23e-05	0.267				DOWN in USH (avg_log2FC)
MT-ATP6	1.01e-13	1.17224	0.89	0.722	1.56e-09	0.168
PRPF8	3.18e-06	1.01728	0.216	0.088	0.0490098	0.128
MT-ND2	1.12e-07	0.773324	0.813	0.691	0.00172381	0.122
MT-ND3	1.31e-07	0.723363	0.777	0.598	0.00201684	0.179
MT-ND4	6.42e-07	0.614716	0.875	0.83	0.00991394	0.045
ONECUT1	3.38e-07	-0.384586	0.989	0.99	0.00521628	-0.001
NDRG4	9.74e-07	-0.630307	0.718	0.82	0.0150313	-0.102
DPYSL2	2.49e-07	-0.794686	0.432	0.67	0.00383956	-0.238
RTN1	1.62e-08	-0.845537	0.495	0.691	0.000249523	-0.196
HSPA12A	2.39e-07	-0.892847	0.418	0.629	0.00368303	-0.211
NSG1	4.11e-08	-0.932621	0.44	0.603	0.00063405	-0.163
SYNPR	8.14e-07	-0.949067	0.297	0.278	0.0125586	0.019
RASA4	6.99e-09	-1.79096	0.103	0.32	0.000107832	-0.217
PCDHGB6	1.98e-10	-2.02912	0.081	0.32	3.06e-06	-0.239
EPHA4	2.94e-06	-2.07097	0.051	0.196	0.0454226	-0.145
RELN	6.71e-11	-2.86009	0.073	0.284	1.03e-06	-0.211
CHCHD2	3.3e-19	-9.43242	0	0.222	5.09e-15	-0.222

## Sheet: Late RPCs
Late RPCs
	p_val	avg_log2FC	pct.1	pct.2	p_val_adj	diff
CRB1	1.91e-06	1.90566	0.65	0.181	0.0295258	0.469				UP in USH (avg_log2FC)

## Sheet: Mature MG
Mature MG
	p_val	avg_log2FC	pct.1	pct.2	p_val_adj	diff
ANXA1	7.77e-63	6.47304	0.202	0.003	1.2e-58	0.199				UP in USH (avg_log2FC)
NPVF	1.41e-81	5.26745	0.342	0.04	2.17e-77	0.302				DOWN in USH (avg_log2FC)
RGS5	3.35e-46	4.24062	0.213	0.024	5.16e-42	0.189
SRPRB	6.63e-45	3.80995	0.194	0.016	1.02e-40	0.178
SOCS3	1.11e-32	3.78193	0.141	0.01	1.72e-28	0.131
CCN2	9.64e-28	3.13642	0.181	0.038	1.49e-23	0.143
LRRC4B	6.15e-19	2.95518	0.103	0.014	9.49e-15	0.089
IER3	3.96e-52	2.86137	0.281	0.043	6.12e-48	0.238
C1QL1	9.86e-30	2.53593	0.194	0.037	1.52e-25	0.157
MEGF11	1.09e-20	2.48441	0.135	0.025	1.68e-16	0.11
ADAMTS19	8.26e-17	2.4472	0.115	0.023	1.28e-12	0.092
GRIK3	9.04e-15	1.93239	0.133	0.039	1.39e-10	0.094
MAFF	1.31e-17	1.92978	0.153	0.041	2.02e-13	0.112
SFRP1	1.62e-16	1.8603	0.151	0.044	2.49e-12	0.107
CRTAC1	9.15e-23	1.85942	0.213	0.064	1.41e-18	0.149
FOSL2	5.71e-11	1.73826	0.109	0.032	8.82e-07	0.077
MFGE8	2.53e-14	1.73397	0.146	0.048	3.9e-10	0.098
ANXA2	2.37e-13	1.69859	0.144	0.047	3.65e-09	0.097
GPC6	5.24e-10	1.68353	0.104	0.033	8.08e-06	0.071
BCAM	8.54e-16	1.61721	0.17	0.056	1.32e-11	0.114
PCSK2	3.26e-09	1.60157	0.104	0.035	5.03e-05	0.069
MAN1A1	1e-16	1.49943	0.208	0.079	1.55e-12	0.129
EMC10	2.85e-27	1.40856	0.335	0.133	4.4e-23	0.202
CAV1	3.48e-31	1.36745	0.429	0.201	5.37e-27	0.228
PIK3R3	5.21e-13	1.36675	0.181	0.072	8.05e-09	0.109
SOX8	5.54e-27	1.33182	0.378	0.168	8.55e-23	0.21
HGF	3.01e-10	1.31867	0.149	0.06	4.65e-06	0.089
PPA1	1.49e-08	1.30987	0.125	0.051	0.0002298	0.074
FN1	5.4e-17	1.29913	0.3	0.146	8.34e-13	0.154
CP	2.31e-67	1.29265	0.785	0.479	3.56e-63	0.306
MT-ATP6	1.07e-90	1.28421	0.932	0.789	1.65e-86	0.143
B2M	1.9e-18	1.24791	0.282	0.126	2.93e-14	0.156
S100A6	1.34e-07	1.17829	0.142	0.071	0.00206558	0.071
RHBDD2	3.18e-10	1.1725	0.177	0.081	4.91e-06	0.096
ATP6V0E2	1.16e-07	1.15093	0.131	0.058	0.00179092	0.073
HSPA8	1.27e-07	1.14587	0.14	0.066	0.00195766	0.074
FADS2	4.12e-09	1.1432	0.159	0.071	6.36e-05	0.088
MTPN	5.7e-07	1.1194	0.129	0.061	0.00879282	0.068
PFKP	2.93e-07	1.11442	0.136	0.066	0.00452011	0.07
SERPING1	8.63e-23	1.10122	0.389	0.212	1.33e-18	0.177
SULF1	3.12e-17	1.06578	0.339	0.181	4.82e-13	0.158
C1R	5.01e-08	1.05958	0.161	0.081	0.000773159	0.08
NFE2L2	1.42e-10	1.05646	0.225	0.115	2.19e-06	0.11
RCAN2	8.57e-17	1.04247	0.337	0.179	1.32e-12	0.158
SLC38A2	4.83e-07	1.04088	0.14	0.072	0.00745492	0.068
JAG1	1.1e-08	0.993334	0.175	0.085	0.000169677	0.09
PRNP	6.58e-08	0.966937	0.136	0.065	0.00101514	0.071
HTRA1	4.43e-08	0.936961	0.177	0.09	0.000683899	0.087
CEBPD	2.05e-12	0.908887	0.266	0.136	3.17e-08	0.13
DOC2B	8.03e-10	0.887676	0.247	0.135	1.24e-05	0.112
NFAT5	8.22e-11	0.87464	0.284	0.162	1.27e-06	0.122
FEZ1	8.57e-10	0.834965	0.273	0.162	1.32e-05	0.111
ETV1	6.78e-09	0.830325	0.246	0.153	0.000104667	0.093
PTP4A3	4.07e-09	0.822602	0.143	0.069	6.28e-05	0.074
MBOAT2	4.42e-10	0.820984	0.269	0.167	6.83e-06	0.102
H3F3A	9.28e-13	0.81601	0.36	0.215	1.43e-08	0.145
TIMP1	1.8e-10	0.81396	0.308	0.182	2.78e-06	0.126
PROM1	2.02e-15	0.805997	0.343	0.185	3.12e-11	0.158
CAV2	4.53e-07	0.798714	0.213	0.131	0.00698774	0.082
CHL1	2.39e-09	0.77259	0.29	0.175	3.69e-05	0.115
RGS4	2.33e-06	0.743756	0.214	0.149	0.0359748	0.065
TRAF4	1.85e-08	0.73992	0.271	0.162	0.000285651	0.109
FAM168A	8.72e-14	0.73853	0.429	0.271	1.35e-09	0.158
PLD3	5.73e-13	0.738243	0.41	0.259	8.84e-09	0.151
LAMP1	5.18e-07	0.727417	0.244	0.151	0.00799872	0.093
SYT11	3.62e-14	0.701995	0.468	0.304	5.59e-10	0.164
CFI	1.68e-12	0.690742	0.441	0.288	2.6e-08	0.153
LGALS3	4.03e-12	0.680664	0.44	0.289	6.22e-08	0.151
MMP2	1.65e-06	0.67069	0.249	0.172	0.0255232	0.077
MOXD1	6.51e-08	0.660518	0.362	0.27	0.00100444	0.092
NFIA	2.92e-06	0.59334	0.295	0.201	0.0450508	0.094
PTN	5.24e-15	0.560709	0.706	0.578	8.09e-11	0.128
GOLIM4	3.13e-06	0.538203	0.333	0.233	0.0482447	0.1
PRDX2	1.72e-07	0.531819	0.367	0.253	0.00265683	0.114
DUSP1	1.14e-09	0.5197	0.493	0.354	1.75e-05	0.139
MT-CYB	4.63e-10	0.475132	0.639	0.518	7.14e-06	0.121
COLEC12	7.91e-11	0.471036	0.601	0.487	1.22e-06	0.114
JUNB	1.12e-09	0.462438	0.686	0.572	1.73e-05	0.114
MT-ND3	1.49e-10	0.460559	0.64	0.495	2.31e-06	0.145
CDH2	2.45e-15	0.419471	0.717	0.635	3.78e-11	0.082
MT-ND2	1.86e-14	0.378558	0.565	0.391	2.87e-10	0.174
MT-CO2	6.05e-10	0.327058	0.819	0.721	9.34e-06	0.098
MT-ND4	5.82e-12	0.309942	0.927	0.876	8.99e-08	0.051
NGFR	2.74e-06	0.298932	0.628	0.517	0.0423416	0.111
MT-CO3	2.5e-11	0.268328	0.935	0.928	3.86e-07	0.007
VIM	1.9e-13	0.20873	0.996	0.98	2.93e-09	0.016
EGR1	8.86e-19	-0.214014	0.902	0.832	1.37e-14	0.07
LGR4	1.16e-06	-0.248034	0.771	0.801	0.017899	-0.03
SPP1	6.8e-09	-0.250593	0.886	0.877	0.00010495	0.009
RTN4	1.96e-10	-0.265162	0.851	0.848	3.03e-06	0.003
FRZB	1.25e-14	-0.303995	0.819	0.762	1.93e-10	0.057
QDPR	2.47e-07	-0.321605	0.655	0.665	0.00380877	-0.01
RDH10	4.15e-10	-0.325812	0.692	0.695	6.41e-06	-0.003
GPM6A	2.63e-06	-0.326745	0.547	0.633	0.0405653	-0.086
FOS	9.48e-29	-0.359995	0.896	0.816	1.46e-24	0.08
RCN1	2.3e-07	-0.397014	0.469	0.552	0.00355541	-0.083
PEA15	1.31e-06	-0.397542	0.414	0.523	0.0202466	-0.109
PAX6	5.05e-09	-0.414643	0.519	0.641	7.8e-05	-0.122
DKK3	6.81e-25	-0.42411	0.987	0.976	1.05e-20	0.011
GPX3	9.17e-09	-0.42518	0.676	0.779	0.000141476	-0.103
RHOC	1.29e-06	-0.436539	0.383	0.474	0.0199566	-0.091
LGI4	1.42e-08	-0.455546	0.468	0.575	0.000219562	-0.107
ACTG1	1.83e-09	-0.468095	0.443	0.563	2.82e-05	-0.12
CDH23	1.47e-09	-0.481397	0.476	0.597	2.27e-05	-0.121
FZD5	2.56e-12	-0.493263	0.511	0.623	3.95e-08	-0.112
CRABP1	2.11e-22	-0.493825	0.886	0.876	3.26e-18	0.01
COL18A1	3.16e-09	-0.503186	0.414	0.54	4.87e-05	-0.126
SAT1	1.81e-06	-0.504957	0.33	0.432	0.0279911	-0.102
TTYH1	1.99e-12	-0.540256	0.43	0.553	3.07e-08	-0.123
HLF	5.3e-07	-0.580035	0.239	0.345	0.00817757	-0.106
NR2E1	2.58e-07	-0.582526	0.235	0.346	0.00398223	-0.111
INF2	1.36e-07	-0.593332	0.229	0.342	0.00209804	-0.113
ACTN4	2.49e-07	-0.606509	0.226	0.332	0.00384516	-0.106
DIPK1C	4e-09	-0.613417	0.239	0.366	6.18e-05	-0.127
CA2	7.06e-11	-0.616256	0.498	0.594	1.09e-06	-0.096
SIX3	8.4e-07	-0.6213	0.203	0.303	0.0129696	-0.1
WNK2	2.8e-06	-0.630894	0.177	0.27	0.043153	-0.093
PTGDS	1.68e-08	-0.63669	0.399	0.487	0.000259982	-0.088
C1orf61	1.2e-13	-0.648859	0.422	0.562	1.85e-09	-0.14
STON2	1.6e-08	-0.675679	0.204	0.321	0.000247117	-0.117
MXRA7	2.79e-09	-0.680607	0.246	0.353	4.3e-05	-0.107
FXYD1	4.78e-08	-0.686074	0.199	0.308	0.000737857	-0.109
MID1	2.41e-06	-0.688716	0.151	0.24	0.0372212	-0.089
ASPH	3.27e-14	-0.688988	0.344	0.5	5.05e-10	-0.156
SLC16A1	3.5e-18	-0.698207	0.55	0.676	5.4e-14	-0.126
RHOBTB3	1.72e-08	-0.705276	0.163	0.272	0.000265803	-0.109
CDC42EP4	5.42e-08	-0.717279	0.196	0.304	0.000836033	-0.108
SFRP2	2.83e-34	-0.723773	0.835	0.865	4.37e-30	-0.03
ZFP36L2	2.11e-18	-0.737679	0.473	0.597	3.26e-14	-0.124
CLDN12	2.16e-07	-0.755041	0.16	0.251	0.00333811	-0.091
PHLDA1	6.81e-13	-0.759864	0.289	0.429	1.05e-08	-0.14
FAM169A	2.04e-08	-0.764254	0.162	0.249	0.000315512	-0.087
TBC1D9	2.05e-13	-0.765668	0.239	0.396	3.16e-09	-0.157
KLHL8	9.38e-09	-0.768135	0.188	0.291	0.00014484	-0.103
SLITRK2	1.99e-36	-0.768701	0.608	0.724	3.08e-32	-0.116
BTG1	4.3e-18	-0.796537	0.355	0.513	6.64e-14	-0.158
GPR37	2.74e-23	-0.799212	0.421	0.612	4.23e-19	-0.191
GLUD1	3.03e-06	-0.801523	0.115	0.191	0.046756	-0.076
MFF	6.28e-07	-0.807574	0.127	0.206	0.00969314	-0.079
HES1	1.45e-19	-0.826063	0.439	0.573	2.23e-15	-0.134
SOX9	1.5e-23	-0.830977	0.373	0.559	2.32e-19	-0.186
MYO5B	6.81e-17	-0.852339	0.253	0.43	1.05e-12	-0.177
ST5	1.8e-14	-0.854884	0.223	0.378	2.78e-10	-0.155
SOX2	1.27e-09	-0.855016	0.152	0.258	1.96e-05	-0.106
PTPRS	2.02e-18	-0.858025	0.25	0.438	3.13e-14	-0.188
NR2F1	1.27e-19	-0.862109	0.297	0.482	1.96e-15	-0.185
LHX2	7.82e-20	-0.863129	0.291	0.48	1.21e-15	-0.189
TRIB2	1.03e-19	-0.868725	0.302	0.467	1.59e-15	-0.165
NUDT4	3.48e-24	-0.877157	0.356	0.562	5.37e-20	-0.206
CRYAB	3.26e-14	-0.880181	0.356	0.478	5.03e-10	-0.122
C9orf72	5.04e-07	-0.895898	0.099	0.182	0.00778651	-0.083
GLUL	2.19e-29	-0.910822	0.55	0.708	3.38e-25	-0.158
CD44	5.7e-15	-0.925163	0.197	0.348	8.79e-11	-0.151
DEPRECATED-ENSG00000187017	2e-08	-0.928605	0.117	0.209	0.000309009	-0.092
RGR	3.89e-07	-0.935975	0.093	0.175	0.00600983	-0.082
ATP1A2	2.75e-12	-0.937577	0.146	0.279	4.25e-08	-0.133
H1F0	3.97e-17	-0.939847	0.265	0.426	6.13e-13	-0.161
ITGB8	2.94e-24	-0.944393	0.279	0.495	4.54e-20	-0.216
TXNIP	9.92e-09	-0.944687	0.106	0.204	0.000153145	-0.098
ME1	1.3e-06	-0.968811	0.076	0.149	0.0200953	-0.073
DENND11	1.19e-11	-0.969431	0.151	0.272	1.84e-07	-0.121
TF	3.11e-67	-0.975099	0.98	0.983	4.8e-63	-0.003
PTPRF	3.58e-13	-0.986039	0.146	0.283	5.52e-09	-0.137
DNER	1.04e-15	-0.998089	0.101	0.227	1.6e-11	-0.126
SLC15A4	3.84e-09	-1.00419	0.116	0.213	5.93e-05	-0.097
SCARB1	3.87e-10	-1.00793	0.122	0.22	5.98e-06	-0.098
ASTN1	5.18e-07	-1.02343	0.076	0.15	0.007992	-0.074
CNTN1	4.96e-14	-1.04949	0.136	0.277	7.66e-10	-0.141
RCVRN	4.21e-07	-1.05322	0.076	0.151	0.00650267	-0.075
SPTLC3	2.27e-06	-1.06353	0.052	0.111	0.0350074	-0.059
LAMP5	2.02e-06	-1.07633	0.061	0.124	0.0311374	-0.063
GAS1	8.66e-14	-1.09779	0.133	0.269	1.34e-09	-0.136
PRSS35	2.02e-31	-1.13961	0.276	0.514	3.12e-27	-0.238
GLI3	8.24e-11	-1.14968	0.089	0.194	1.27e-06	-0.105
EGF	1.18e-11	-1.20941	0.086	0.19	1.82e-07	-0.104
NDRG4	8.1e-17	-1.23995	0.12	0.26	1.25e-12	-0.14
SEC14L2	1.13e-15	-1.2544	0.115	0.256	1.74e-11	-0.141
HES4	5.57e-10	-1.31999	0.063	0.149	8.59e-06	-0.086
COL6A6	5.73e-11	-1.39375	0.06	0.152	8.85e-07	-0.092
TRPM3	7.64e-17	-1.41401	0.091	0.223	1.18e-12	-0.132
PLA2R1	8.7e-16	-1.43896	0.073	0.2	1.34e-11	-0.127
PLA2G4C	9.26e-10	-1.52964	0.043	0.12	1.43e-05	-0.077
BLCAP	1.25e-13	-1.7133	0.045	0.143	1.93e-09	-0.098
LRP2	8.35e-21	-1.71618	0.069	0.214	1.29e-16	-0.145
CRYM	1.11e-44	-1.7534	0.137	0.405	1.71e-40	-0.268
RASA4	3.68e-27	-1.78192	0.076	0.255	5.68e-23	-0.179
CGN	3.79e-10	-1.78598	0.031	0.101	5.85e-06	-0.07
NRL	6e-10	-1.84345	0.042	0.114	9.26e-06	-0.072
HES5	2.24e-34	-1.98055	0.122	0.343	3.46e-30	-0.221
RHO	1.66e-13	-2.01742	0.031	0.119	2.55e-09	-0.088
G6PC2	3.59e-24	-2.02783	0.056	0.209	5.54e-20	-0.153
CHCHD2	1.01e-44	-10.4104	0	0.139	1.56e-40	-0.139

## Sheet: MGtR1
MGtR1
	p_val	avg_log2FC	pct.1	pct.2	p_val_adj	diff
CP	1.89e-07	1.70619	0.902	0.667	0.00291086	0.235				UP in USH (avg_log2FC)

[truncated: 8 more sheets: MGtR2, MGtR3, Peripheral MG, Photoreceptor precursors, Rod photoreceptors, Rod precursors, RPE, RPE precursors]
