# Supplementary material for: Single-cell analysis reveals impaired Müller glia-mediated intercellular communication and photoreceptor pathology in USH1C retinal organoids
Source: Cell Mol Life Sci. 2026 Jul 9;83(1):275. doi: 10.1007/s00018-026-06321-y (PMC13356176; doi:10.1007/s00018-026-06321-y)
Supplement: Supplementary file 5 — Supplementary file5 (XLSX 34 KB) [file 18_2026_6321_MOESM5_ESM.xlsx]

## Sheet: Tabelle1
Rod precursors
ID	Term	P Corrected	log P	Genes	Associated genes [%]	Term
KEGG:04744	Phototransduction	3.3022e-08	7.4812	[GNAT1, PDE6A, PDE6G, RHO]	13.7931	KEGG pathways
GO:0097731	9+0 non-motile cilium	3.87921e-05	4.41126	[GNAT1, PCDH15, RHO]	5.76923	GO Cellular Component
GO:0097733	Photoreceptor cell cilium	1.06537e-05	4.9725	[GNAT1, PCDH15, RHO]	8.82353	GO Cellular Component
GO:0001750	Photoreceptor outer segment	1.74568e-06	5.75804	[GNAT1, PCDH15, RHO]	15.7895	GO Cellular Component
Rod photoreceptors
ID	Term	P Corrected	log P	Genes	Associated genes [%]	Term
KEGG:04930	Type II diabetes mellitus	0.0376996	1.42366	[HK2, IKBKB, IRS2, PIK3R1]	8.69565	KEGG pathways
KEGG:05132	Salmonella infection	0.0209282	1.67927	[ACTB, CYFIP2, CYTH2, EXOC4, IKBKB, JUN, KIF5C, PODXL, TUBB4B, WASF3]	4.04858	KEGG pathways
KEGG:04144	Endocytosis	0.00658651	2.18134	[CYTH2, DNM3, GRK1, IQSEC1, KIF5C, MVB12B, NEDD4L, PSD, RAB11B, VPS36, VPS45]	4.4	KEGG pathways
KEGG:04744	Phototransduction	1.13259e-09	8.94593	[GNAT1, GNGT1, GRK1, GUCA1A, PDE6A, PDE6G, RCVRN, RHO, SAG]	31.0345	KEGG pathways
GO:0022008	Neurogenesis	0.0252036	1.59854	[APP, C9orf72, CFL1, CRMP1, DISC1, GPM6A, ITM2C, L1CAM, MAP1B, MAP2, MYEF2, NEDD4L, OTX2, PRMT1]	4.34783	GO Biological process
GO:0048699	Generation of neurons	0.0187346	1.72736	[C9orf72, CFL1, CRMP1, DISC1, GPM6A, ITM2C, L1CAM, MAP1B, MAP2, MYEF2, NEDD4L, OTX2, PRMT1]	4.72727	GO Biological process
GO:0032989	Cellular anatomical entity morphogenesis	0.0123374	1.90878	[C9orf72, CFL1, CLASP2, L1CAM, MAP2, NEBL, NEDD4L, OTX2, TPM1]	6.81818	GO Biological process
GO:0050808	Synapse organization	0.0116055	1.93534	[ACTB, APP, CFL1, GABRB3, L1CAM, NTNG2, YWHAZ]	9.09091	GO Biological process
GO:0007399	Nervous system development	0.00199856	2.69928	[APP, C9orf72, CFL1, CHRNA3, CRMP1, DISC1, GABRB3, GPM6A, ITM2C, L1CAM, MAP1B, MAP2, MYEF2, NEDD4L, OTX2, PRMT1, RAB3GAP1, SLC2A1, SPTBN1, YWHAZ]	4.22833	GO Biological process
GO:0009581	Detection of external stimulus	0.000955668	3.01969	[EYS, GNAT1, GRK1, REEP6, TULP1]	23.8095	GO Biological process
GO:0009582	Detection of abiotic stimulus	0.000955668	3.01969	[EYS, GNAT1, GRK1, REEP6, TULP1]	23.8095	GO Biological process
GO:0007601	Visual perception	0.000948315	3.02305	[CABP4, EYS, GNAT1, RDH12, REEP6, TULP1]	17.1429	GO Biological process
GO:0050953	Sensory perception of light stimulus	0.000253041	3.59681	[CABP4, EYS, GNAT1, PCDH15, RDH12, REEP6, TULP1]	16.2791	GO Biological process
GO:0050962	Detection of light stimulus involved in sensory perception	0.000783888	3.10575	[EYS, GNAT1, REEP6, TULP1]	40	GO Biological process
GO:0050908	Detection of light stimulus involved in visual perception	0.000783888	3.10575	[EYS, GNAT1, REEP6, TULP1]	40	GO Biological process
GO:0050953	Sensory perception of light stimulus	0.000253041	3.59681	[CABP4, EYS, GNAT1, PCDH15, RDH12, REEP6, TULP1]	16.2791	GO Biological process
GO:0009583	Detection of light stimulus	6.98829e-05	4.15563	[EYS, GNAT1, GRK1, REEP6, TULP1]	38.4615	GO Biological process
GO:0009584	Detection of visible light	4.40418e-05	4.35613	[EYS, GNAT1, GRK1, REEP6, TULP1]	41.6667	GO Biological process
GO:0005938	Cell cortex	0.0472456	1.32564	[ASPH, C2CD5, CLASP2, EPB41L2, SEPTIN7, SLC2A1]	6	GO Cellular Component
GO:0030027	Lamellipodium	0.0463183	1.33425	[ACTB, CCDC88A, ITGAV, PODXL, STX3, SYNE2]	6.12245	GO Cellular Component
GO:0060170	Ciliary membrane	0.0441698	1.35487	[BBS9, PRCD, RHO]	15	GO Cellular Component
GO:0001726	Ruffle	0.0311119	1.50707	[C2CD5, CLASP2, ITGAV, PODXL, PSD, TPM1]	6.81818	GO Cellular Component
GO:0032587	Ruffle membrane	0.0185802	1.73095	[C2CD5, CLASP2, ITGAV, PSD, TPM1]	9.43396	GO Cellular Component
GO:0031256	Leading edge membrane	0.0114908	1.93965	[C2CD5, CLASP2, ITGAV, PSD, SYNE2, TPM1]	8.4507	GO Cellular Component
GO:0043005	Neuron projection	0.000243287	3.61388	[APP, ATCAY, C9orf72, GNAT1, GUCA1A, L1CAM, OTX2, PCDH15, PRCD, RHO, SAG, SYT11]	6.81818	GO Cellular Component
GO:0097733	Photoreceptor cell cilium	0.000200891	3.69704	[GNAT1, GUCA1A, PCDH15, PRCD, RHO, SAG]	17.6471	GO Cellular Component
GO:0031253	Cell projection membrane	0.000192729	3.71505	[BBS9, C2CD5, CLASP2, ITGAV, PRCD, PSD, RHO, SLC6A6, SYNE2, TPM1]	8.54701	GO Cellular Component
GO:0097731	9+0 non-motile cilium	3.31138e-05	4.47999	[C4orf47, GNAT1, GUCA1A, PCDH15, PRCD, RHO, SAG]	17.9487	GO Cellular Component
GO:0097730	Non-motile cilium	2.09217e-05	4.6794	[C4orf47, GNAT1, GUCA1A, PCDH15, PRCD, RHO, SAG, SEPTIN7]	15.3846	GO Cellular Component
GO:0120025	Plasma membrane bounded cell projection	6.83642e-06	5.16517	[ACTB, AHI1, APP, ARMC9, ATCAY, BBS9, C2CD5, C4orf47, C9orf72, CCDC88A, CLASP2, DISC1, GNAT1, GUCA1A, ITGAV, L1CAM, OTX2, PCDH15, PODXL, PRCD, PSD, RHO, SAG, SEPTIN7, SLC6A6, STX3, SYNE2, SYT11, TPM1, TUBB4B]	4.16667	GO Cellular Component
GO:0001750	Photoreceptor outer segment	5.86404e-06	5.2318	[GNAT1, GUCA1A, PCDH15, PRCD, RHO, SAG]	31.5789	GO Cellular Component
Cone photoreceptors
ID	Term	P Corrected	log P	Genes	Associated genes [%]	Term
KEGG:05230	Central carbon metabolism in cancer	0.0444773	1.35186	[LDHB, PFKP, PKM, SLC2A1]	5.71429	KEGG pathways
KEGG:03018	RNA degradation	0.0403959	1.39366	[ENO2, MPHOSPH6, PABPC4, PFKP]	5.06329	KEGG pathways
KEGG:02010	ABC transporters	0.0307204	1.51257	[ABCA4, ABCA7, ABCC5]	6.66667	KEGG pathways
KEGG:04152	AMPK signaling pathway	0.0255405	1.59277	[CAB39, FOXO3, GYS1, PFKP, SREBF1, STRADB]	4.95868	KEGG pathways
KEGG:04520	Adherens junction	0.0231411	1.63562	[ACTN1, EP300, NLK, WASF3]	4.30108	KEGG pathways
KEGG:04721	Synaptic vesicle cycle	0.021097	1.67578	[CPLX4, SLC1A7, SNAP25, STX3, STXBP1]	6.41026	KEGG pathways
KEGG:04922	Glucagon signaling pathway	0.0167283	1.77655	[GNAT2, GUCA1A, GUCA1B, PDE6B]	5.60748	KEGG pathways
KEGG:04744	Phototransduction	0.00398086	2.40002	[GNAT2, GUCA1A, GUCA1B, PDE6B]	13.7931	KEGG pathways
GO:0015370	Solute:sodium symporter activity	0.0332182	1.47862	[SLC12A2, SLC1A7, SLC23A2, SLC4A7, SLC6A6]	9.09091	GO Biological process
GO:0048699	Generation of neurons	0.0318827	1.49644	[BMP7, EP300, FBXO7, GPM6A, MAP1B, MAP2, NDNF, OTX2, PCP4, PROM1, SEMA3F]	4	GO Biological process
GO:0009583	Detection of light stimulus	0.0303828	1.51737	[EYS, GNAT2, TULP1]	23.0769	GO Biological process
GO:0009584	Detection of visible light	0.0239252	1.62114	[EYS, GNAT2, TULP1]	25	GO Biological process
GO:0050962	Detection of light stimulus involved in sensory perception	0.0134751	1.87047	[EYS, GNAT2, TULP1]	30	GO Biological process
GO:0050908	Detection of light stimulus involved in visual perception	0.0134751	1.87047	[EYS, GNAT2, TULP1]	30	GO Biological process
GO:0097733	Photoreceptor cell cilium	0.0110953	1.95486	[GNAT2, GUCA1A, GUCA1B, PROM1]	11.7647	GO Cellular Component
GO:0016323	Basolateral plasma membrane	0.00923829	2.03441	[ABCC5, SLC23A2, SLC29A4, SLC2A1, SLC30A1, SLC4A7, SLC6A6]	6.30631	GO Cellular Component
GO:0097730	Non-motile cilium	0.00845964	2.07265	[GNAT2, GUCA1A, GUCA1B, PHYH, PROM1]	9.61539	GO Cellular Component
GO:0009925	Basal plasma membrane	0.00727801	2.13799	[ABCC5, SLC12A2, SLC23A2, SLC29A4, SLC2A1, SLC30A1, SLC4A7, SLC6A6]	5.92593	GO Cellular Component
GO:0097731	9+0 non-motile cilium	0.00256325	2.59121	[GNAT2, GUCA1A, GUCA1B, PHYH, PROM1]	12.8205	GO Cellular Component
GO:0043005	Neuron projection	0.00251069	2.60021	[APP, ATCAY, FBXO7, GNAT2, GUCA1A, GUCA1B, OTX2, PROM1, SLC12A2, SYP]	5.68182	GO Cellular Component
GO:0001750	Photoreceptor outer segment	0.00181942	2.74007	[GNAT2, GUCA1A, GUCA1B, PROM1]	21.0526	GO Cellular Component
Early RPCs
ID	Term	P Corrected	log P	Genes	Associated genes [%]	Term
KEGG:04350	TGF-beta signaling pathway	0.000616432	3.21011	[ID2, LTBP1, RGMA, TF, TGFB2]	4.62963	KEGG pathways
KEGG:04066	HIF-1 signaling pathway	0.0003217	3.49255	[FLT1, PFKP, SERPINE1, SLC2A1, TF]	4.58716	KEGG pathways
KEGG:04933	AGE-RAGE signaling pathway in diabetic complications	1.69666e-05	4.77041	[AGT, COL1A1, COL3A1, FN1, SERPINE1, TGFB2]	6	KEGG pathways
GO:0002698	Negative regulation of immune effector process	0.0498117	1.30267	[A2M, ANXA1, TGFB2]	5.55556	GO Biological process
GO:0035924	Cellular response to vascular endothelial growth factor stimulus	0.0480894	1.31795	[ANXA1, FLT1, NRP1]	5.45455	GO Biological process
GO:0007229	Integrin-mediated signaling pathway	0.0480894	1.31795	[COL3A1, FN1, NRP1]	5.45455	GO Biological process
GO:1905954	Positive regulation of lipid localization	0.0479308	1.31939	[APOE, CAV1, SPP1]	5.08475	GO Biological process
GO:1903531	Negative regulation of secretion by cell	0.0459956	1.33728	[ANXA1, APOE, SFRP1]	5.35714	GO Biological process
GO:0007266	Rho protein signal transduction	0.0446569	1.35011	[ADGRG1, APOE, NRP1]	5	GO Biological process
GO:0150063	Visual system development	0.0409212	1.38805	[FBN2, SOX2, TGFB2]	4.91803	GO Biological process
GO:0001654	Eye development	0.0409212	1.38805	[FBN2, SOX2, TGFB2]	4.91803	GO Biological process
GO:0043588	Skin development	0.0374134	1.42697	[ANXA1, COL1A1, COL3A1, TGFB2]	4.30108	GO Biological process
GO:0030308	Negative regulation of cell growth	0.0374134	1.42697	[DCBLD2, FRZB, SFRP1, TGFB2]	4.30108	GO Biological process
GO:0050818	Regulation of coagulation	0.0364007	1.43889	[APOE, CAV1, SERPINE1]	7.14286	GO Biological process
GO:0032370	Positive regulation of lipid transport	0.0363471	1.43953	[APOE, CAV1, SPP1]	6.38298	GO Biological process
GO:1903034	Regulation of response to wounding	0.0367155	1.43515	[ANXA1, APOE, CAV1, SERPINE1]	4.3956	GO Biological process
GO:0048880	Sensory system development	0.0367021	1.43531	[FBN2, SOX2, TGFB2]	4.83871	GO Biological process
GO:0001837	Epithelial to mesenchymal transition	0.0364702	1.43806	[COL1A1, QKI, SFRP1, TGFB2]	4.25532	GO Biological process
GO:0002548	Monocyte chemotaxis	0.0351074	1.4546	[ANXA1, FLT1, SERPINE1]	7.5	GO Biological process
GO:2001236	Regulation of extrinsic apoptotic signaling pathway	0.0353763	1.45129	[AGT, CAV1, SERPINE1, SFRP1]	4.21053	GO Biological process
GO:0071453	Cellular response to oxygen levels	0.0347935	1.4585	[CAV1, CHCHD2, NDRG1, SFRP1]	4.5977	GO Biological process
GO:0030193	Regulation of blood coagulation	0.0332575	1.47811	[APOE, CAV1, SERPINE1]	7.89474	GO Biological process
GO:1900046	Regulation of hemostasis	0.0332575	1.47811	[APOE, CAV1, SERPINE1]	7.89474	GO Biological process
GO:0007596	Blood coagulation	0.03234	1.49026	[APOE, CAV1, CNTN1, SERPINE1]	4.93827	GO Biological process
GO:0007599	Hemostasis	0.03234	1.49026	[APOE, CAV1, CNTN1, SERPINE1]	4.93827	GO Biological process
GO:0061041	Regulation of wound healing	0.0323225	1.4905	[ANXA1, APOE, CAV1, SERPINE1]	4.81928	GO Biological process
GO:0002695	Negative regulation of leukocyte activation	0.0319779	1.49515	[ANXA1, FN1, SFRP1]	4.7619	GO Biological process
GO:0045229	External encapsulating structure organization	0.0307503	1.51215	[AGT, COL1A1, COL3A1, TGFB2]	5.06329	GO Biological process
GO:0030198	Extracellular matrix organization	0.0305465	1.51504	[AGT, COL1A1, COL3A1, TGFB2]	5.12821	GO Biological process
GO:0051048	Negative regulation of secretion	0.0267265	1.57306	[ANXA1, APOE, SFRP1]	4.6875	GO Biological process
GO:0048667	Cell morphogenesis involved in neuron differentiation	0.0256722	1.59054	[CTNND2, ROBO2, TUBB2B]	4.28571	GO Biological process
GO:0050866	Negative regulation of cell activation	0.0244435	1.61184	[ANXA1, APOE, FN1, SFRP1]	5.55556	GO Biological process
GO:0048545	Response to steroid hormone	0.0236485	1.6262	[ANXA1, ATP1A2, CAV1, SFRP1, TGFB2]	4	GO Biological process
GO:0007009	Plasma membrane organization	0.0191997	1.71671	[CAV1, COLEC12, TGFB2]	4.10959	GO Biological process
GO:2001235	Positive regulation of apoptotic signaling pathway	0.0191997	1.71671	[AGT, CAV1, SFRP1]	4.10959	GO Biological process
GO:2001238	Positive regulation of extrinsic apoptotic signaling pathway	0.0177702	1.75031	[AGT, CAV1, SFRP1]	10.7143	GO Biological process
GO:0010717	Regulation of epithelial to mesenchymal transition	0.017215	1.76409	[COL1A1, QKI, SFRP1, TGFB2]	6.15385	GO Biological process
GO:0060485	Mesenchyme development	0.0159048	1.79847	[COL1A1, FN1, QKI, SFRP1, TGFB2]	4.5045	GO Biological process
GO:0060322	Head development	0.0157671	1.80225	[ADGRG1, ASCL1, COLEC12, ROBO2, SOX2]	4.54545	GO Biological process
GO:0048863	Stem cell differentiation	0.0135874	1.86686	[FN1, HES5, SFRP1, TGFB2]	6.77966	GO Biological process
GO:0071604	Transforming growth factor beta production	0.0130948	1.8829	[FN1, LTBP1, TGFB2]	12.5	GO Biological process
GO:0007219	Notch signaling pathway	0.0131209	1.88204	[ASCL1, HES5, TCIM, TGFB2]	6.89655	GO Biological process
GO:0018149	Peptide cross-linking	0.0121842	1.9142	[ANXA1, COL3A1, FN1]	13.0435	GO Biological process
GO:0048762	Mesenchymal cell differentiation	0.0120089	1.9205	[COL1A1, FN1, QKI, SFRP1, TGFB2]	4.9505	GO Biological process
GO:0030178	Negative regulation of Wnt signaling pathway	0.0120089	1.9205	[APOE, FRZB, LRP4, SFRP1, SOX2]	4.9505	GO Biological process
GO:0071634	Regulation of transforming growth factor beta production	0.0112317	1.94955	[FN1, LTBP1, TGFB2]	13.6364	GO Biological process
GO:0007420	Brain development	0.011036	1.95719	[ADGRG1, ASCL1, COLEC12, ROBO2, SOX2]	5.10204	GO Biological process
GO:0036294	Cellular response to decreased oxygen levels	0.00996306	2.00161	[CHCHD2, NDRG1, SFRP1]	4.05405	GO Biological process
GO:0071456	Cellular response to hypoxia	0.00996306	2.00161	[CHCHD2, NDRG1, SFRP1]	4.05405	GO Biological process
GO:0007417	Central nervous system development	0.00822285	2.08498	[ADGRG1, ASCL1, COLEC12, ROBO2, SLC2A1, SOX2]	4.1958	GO Biological process
GO:1901654	Response to ketone	0.00827081	2.08245	[CAV1, SFRP1, SPP1, TGFB2]	8.16327	GO Biological process
GO:0090090	Negative regulation of canonical Wnt signaling pathway	0.006272	2.20259	[APOE, FRZB, LRP4, SFRP1, SOX2]	5.88235	GO Biological process
GO:0030199	Collagen fibril organization	0.00377989	2.42252	[COL1A1, COL3A1, TGFB2]	20	GO Biological process
GO:0050680	Negative regulation of epithelial cell proliferation	0.00181678	2.7407	[APOE, FLT1, SFRP1, SOX2, TGFB2]	7.69231	GO Biological process
GO:0060828	Regulation of canonical Wnt signaling pathway	0.0013518	2.86909	[APOE, COL1A1, CTNND2, FRZB, LRP4, SFRP1, SOX2]	4.66667	GO Biological process
GO:0030111	Regulation of Wnt signaling pathway	0.000853391	3.06885	[APOE, COL1A1, CTNND2, FRZB, LRP4, SFRP1, SOX2, SULF2]	4.14508	GO Biological process
GO:0060070	Canonical Wnt signaling pathway	0.000721134	3.14198	[APOE, CAV1, COL1A1, CTNND2, FRZB, LRP4, SFRP1, SOX2]	4.66667	GO Biological process
GO:0009611	Response to wounding	0.000330442	3.4809	[ANXA1, APOE, CAV1, CNTN1, COL3A1, DCBLD2, SERPINE1, SOX2, TGFB2]	4.3956	GO Biological process
GO:0070062	Extracellular exosome	0.00151064	2.82084	[ANXA1, APOE, FN1, SERPINE1]	5	GO Cellular Component
GO:0043230	Extracellular organelle	0.000356513	3.44792	[ANXA1, APOE, FN1, HAS2, SERPINE1]	5.88235	GO Cellular Component
GO:0065010	Extracellular membrane-bounded organelle	0.000356513	3.44792	[ANXA1, APOE, FN1, HAS2, SERPINE1]	5.88235	GO Cellular Component
GO:1903561	Extracellular vesicle	0.000356513	3.44792	[ANXA1, APOE, FN1, HAS2, SERPINE1]	5.88235	GO Cellular Component
GO:0062023	Collagen-containing extracellular matrix	5.34165e-08	7.27232	[CNTN1, COL1A1, COL3A1, FN1, LTBP1, SERPINE1, SFRP1, TGFB2]	10.6667	GO Cellular Component
GO:0030312	External encapsulating structure	1.77123e-09	8.75173	[APOE, CNTN1, COL1A1, COL3A1, FBN2, FN1, LTBP1, SERPINE1, SFRP1, TGFB2]	10.101	GO Cellular Component
GO:0031012	Extracellular matrix	1.77123e-09	8.75173	[APOE, CNTN1, COL1A1, COL3A1, FBN2, FN1, LTBP1, SERPINE1, SFRP1, TGFB2]	10.101	GO Cellular Component
Early MG
ID	Term	P Corrected	log P	Genes	Associated genes [%]	Term
KEGG:04978	Mineral absorption	0.00280095	2.5527	[ATP1A2, ATP2B4, TF]	5	KEGG pathways
GO:0050954	Sensory perception of mechanical stimulus	0.0218471	1.66061	[ATP2B4, CDH23, COL2A1]	5.66038	GO Biological process
GO:0007605	Sensory perception of sound	0.0218471	1.66061	[ATP2B4, CDH23, COL2A1]	5.66038	GO Biological process
GO:1905477	Positive regulation of protein localization to membrane	0.0204886	1.68849	[ATP2B4, DPP10, LGALS3]	5.55556	GO Biological process
GO:0071774	Response to fibroblast growth factor	0.0188942	1.72367	[CD44, FGFR1, SULF1]	5.45455	GO Biological process
GO:0044344	Cellular response to fibroblast growth factor stimulus	0.0188942	1.72367	[CD44, FGFR1, SULF1]	5.45455	GO Biological process
GO:0042626	ATPase-coupled transmembrane transporter activity	0.0188445	1.72482	[ATP1A2, ATP2B4, SEC14L2]	5.17241	GO Biological process
GO:0061448	Connective tissue development	0.0181214	1.74181	[CD44, ITGB8, SOX9]	4.91803	GO Biological process
GO:1902893	Regulation of miRNA transcription	0.0166039	1.77979	[NGFR, SOX9, SREBF1]	4.6875	GO Biological process
GO:0061614	miRNA transcription	0.0166039	1.77979	[NGFR, SOX9, SREBF1]	4.6875	GO Biological process
GO:0051216	Cartilage development	0.0148483	1.82832	[CD44, ITGB8, SOX9]	7.14286	GO Biological process
GO:0050953	Sensory perception of light stimulus	0.0145794	1.83626	[CDH23, COL2A1, RDH10]	6.97674	GO Biological process
GO:0050680	Negative regulation of epithelial cell proliferation	0.013009	1.88576	[NGFR, SFRP2, SULF1]	4.61538	GO Biological process
GO:2000628	Regulation of miRNA metabolic process	0.0111079	1.95437	[NGFR, SOX9, SREBF1]	4.22535	GO Biological process
GO:1903078	Positive regulation of protein localization to plasma membrane	0.010222	1.99047	[ATP2B4, DPP10, LGALS3]	5.55556	GO Biological process
GO:1903076	Regulation of protein localization to plasma membrane	0.00600088	2.22178	[ATP2B4, DPP10, LGALS3]	4.10959	GO Biological process
GO:1904377	Positive regulation of protein localization to cell periphery	0.0014173	2.84854	[ATP2B4, DPP10, LGALS3]	8.33333	GO Biological process
Mature MG
ID	Term	P Corrected	log P	Genes	Associated genes [%]	Term
KEGG:05100	Bacterial invasion of epithelial cells	0.0454306	1.34265	[ACTG1, CAV1, CAV2, FN1, PIK3R3]	6.49351	KEGG pathways
KEGG:04964	Proximal tubule bicarbonate reclamation	0.0446605	1.35008	[ATP1A2, CA2, GLUD1]	13.0435	KEGG pathways
KEGG:05224	Breast cancer	0.0424863	1.37175	[EGF, FOS, FZD5, HES1, HES5, JAG1, PIK3R3]	4.7619	KEGG pathways
KEGG:04145	Phagosome	0.0427397	1.36917	[ACTG1, ATP6V0E2, C1R, COLEC12, LAMP1, PLA2R1, SCARB1]	4.60526	KEGG pathways
KEGG:04216	Ferroptosis	0.0309432	1.50944	[CP, PRNP, SAT1, TF]	9.7561	KEGG pathways
KEGG:00910	Nitrogen metabolism	0.022633	1.64526	[CA2, GLUD1, GLUL]	17.6471	KEGG pathways
KEGG:05205	Proteoglycans in cancer	0.0199128	1.70087	[ACTG1, CAV1, CAV2, CD44, FN1, FZD5, HGF, MMP2, PIK3R3]	4.4335	KEGG pathways
KEGG:04514	Cell adhesion molecules	0.0163842	1.78557	[CDH2, CLDN12, CNTN1, ITGB8, LRRC4B, PTPRF, PTPRS, SLITRK2]	5.09554	KEGG pathways
KEGG:05418	Fluid shear stress and atherosclerosis	0.00759495	2.11947	[ACTG1, CAV1, CAV2, DUSP1, FOS, MMP2, NFE2L2, PIK3R3]	5.7554	KEGG pathways
KEGG:04510	Focal adhesion	0.000977269	3.00999	[ACTG1, ACTN4, CAV1, CAV2, COL6A6, EGF, FN1, HGF, ITGB8, PIK3R3, SPP1]	5.44554	KEGG pathways
GO:0062197	Cellular response to chemical stress	0.0480238	1.31854	[CAV1, CHCHD2, FOS, HGF, NFE2L2, PLA2R1, PRDX2, TIMP1, ZFP36L2]	5.14286	GO Biological process
GO:0140894	Endolysosomal toll-like receptor signaling pathway	0.0448056	1.34867	[CAV1, COLEC12, PTPRS, SLC15A4]	14.2857	GO Biological process
GO:0019827	Stem cell population maintenance	0.0391988	1.40673	[HES1, HES5, JAG1, SOX2]	14.8148	GO Biological process
GO:2000737	Negative regulation of stem cell differentiation	0.0338232	1.47078	[HES1, HES5, JAG1]	27.2727	GO Biological process
GO:0001216	DNA-binding transcription activator activity	0.033101	1.48016	[EGR1, ETV1, FOS, FOSL2, HLF, MAFF, NFAT5, NFE2L2, NFIA, NRL, PAX6, SOX9]	4.27046	GO Biological process
GO:0099560	Synaptic membrane adhesion	0.0255906	1.59192	[PTPRF, PTPRS, SLITRK2]	30	GO Biological process
GO:0001228	DNA-binding transcription activator activity, RNA polymerase II-specific	0.0256729	1.59052	[EGR1, ETV1, FOS, FOSL2, HLF, MAFF, NFAT5, NFE2L2, NFIA, NRL, PAX6, SOX9]	4.3956	GO Biological process
GO:0030111	Regulation of Wnt signaling pathway	0.0236294	1.62655	[DKK3, EGF, FRZB, GLI3, LGR4, SFRP1, SFRP2, SOX2, SULF1, WNK2]	5.18135	GO Biological process
GO:0050680	Negative regulation of epithelial cell proliferation	0.0212921	1.67178	[B2M, NGFR, SFRP1, SFRP2, SOX2, SULF1]	9.23077	GO Biological process
GO:0035239	Tube morphogenesis	0.021096	1.6758	[ACTG1, ANXA1, ANXA2, BTG1, CNTN1, EGF, EMC10, GLUL, ITGB8, JAG1, NGFR, PIK3R3, SAT1, SULF1]	4.23729	GO Biological process
GO:0060828	Regulation of canonical Wnt signaling pathway	0.0168605	1.77313	[DKK3, EGF, FRZB, GLI3, LGR4, SFRP1, SFRP2, SOX2, WNK2]	6	GO Biological process
GO:0050673	Epithelial cell proliferation	0.0151683	1.81906	[B2M, CNTN1, EGF, EMC10, NGFR, RTN4, SFRP1, SFRP2, SOX2, SOX9, SULF1]	5.04587	GO Biological process
GO:0006897	Endocytosis	0.0150737	1.82178	[ANXA1, ANXA2, B2M, C9orf72, CAV1, CAV2, COLEC12, EGF, LGALS3, LRP2, SCARB1, STON2, TF]	4.39189	GO Biological process
GO:0001525	Angiogenesis	0.0143526	1.84307	[ACTG1, ANXA1, ANXA2, BTG1, CNTN1, EGF, EMC10, GLUL, ITGB8, NGFR, PIK3R3, SAT1, SULF1]	4.42177	GO Biological process
GO:0001765	Membrane raft assembly	0.0131309	1.88171	[ANXA2, CAV1, CAV2]	37.5	GO Biological process
GO:0198738	Cell-cell signaling by wnt	0.0124095	1.90625	[CAV1, DKK3, EGF, FRZB, FZD5, GLI3, LGR4, SFRP1, SFRP2, SOX2, SULF1, WNK2]	4.8	GO Biological process
GO:0016055	Wnt signaling pathway	0.0107431	1.96887	[CAV1, DKK3, EGF, FRZB, FZD5, GLI3, LGR4, SFRP1, SFRP2, SOX2, SULF1, WNK2]	4.87805	GO Biological process
GO:0001944	Vasculature development	0.00720948	2.1421	[ACTG1, ANXA1, ANXA2, BTG1, CNTN1, EGF, EMC10, GLUL, ITGB8, JAG1, NGFR, PAX6, PIK3R3, SAT1, SULF1]	4.23729	GO Biological process
GO:0048514	Blood vessel morphogenesis	0.00724613	2.13989	[ACTG1, ANXA1, ANXA2, BTG1, CNTN1, EGF, EMC10, GLUL, ITGB8, JAG1, NGFR, PIK3R3, SAT1, SULF1]	4.47284	GO Biological process
GO:0050678	Regulation of epithelial cell proliferation	0.00515728	2.28758	[B2M, CNTN1, EGF, EMC10, NGFR, RTN4, SFRP1, SFRP2, SOX2, SOX9, SULF1]	5.72917	GO Biological process
GO:0044857	Plasma membrane raft organization	0.00504225	2.29738	[CAV1, CAV2, COLEC12]	50	GO Biological process
GO:0097150	Neuronal stem cell population maintenance	0.00504225	2.29738	[HES1, HES5, JAG1]	50	GO Biological process
GO:0060070	Canonical Wnt signaling pathway	0.00432532	2.36398	[CAV1, DKK3, EGF, FRZB, FZD5, GLI3, LGR4, SFRP1, SFRP2, SOX2, WNK2]	5.85106	GO Biological process
GO:0031579	Membrane raft organization	0.00415058	2.38189	[ANXA2, CAV1, CAV2, COLEC12]	26.6667	GO Biological process
GO:0001568	Blood vessel development	0.00304919	2.51582	[ACTG1, ANXA1, ANXA2, BTG1, CNTN1, EGF, EMC10, GLUL, ITGB8, JAG1, NGFR, PAX6, PIK3R3, SAT1, SULF1]	4.58716	GO Biological process
GO:0048863	Stem cell differentiation	0.00136887	2.86364	[FN1, GPM6A, HES1, HES5, JAG1, SFRP1, SOX9]	11.8644	GO Biological process
GO:0140534	Endoplasmic reticulum protein-containing complex	0.030051	1.52214	[B2M, EMC10, SEC14L2, SPTLC3, SRPRB]	5.10204	GO Cellular Component
GO:0005793	Endoplasmic reticulum-Golgi intermediate compartment	0.0194432	1.71123	[FN1, LAMP5, MAN1A1, PROM1]	7.69231	GO Cellular Component
GO:0043230	Extracellular organelle	0.00043836	3.35817	[ACTG1, ANXA1, ANXA2, EGF, FN1, HSPA8, PROM1]	8.23529	GO Cellular Component
GO:0065010	Extracellular membrane-bounded organelle	0.00043836	3.35817	[ACTG1, ANXA1, ANXA2, EGF, FN1, HSPA8, PROM1]	8.23529	GO Cellular Component
GO:1903561	Extracellular vesicle	0.00043836	3.35817	[ACTG1, ANXA1, ANXA2, EGF, FN1, HSPA8, PROM1]	8.23529	GO Cellular Component
GO:0070062	Extracellular exosome	0.000338587	3.47033	[ACTG1, ANXA1, ANXA2, EGF, FN1, HSPA8, PROM1]	8.75	GO Cellular Component
Bipolar cells
ID	Term	P Corrected	log P	Genes	Associated genes [%]	Term
KEGG:04540	Gap junction	0.00187736	2.72645	[GUCY1A1, GUCY1B1, PRKCA, TUBB2B]	4.54545	KEGG pathways
KEGG:05032	Morphine addiction	0.00142064	2.84751	[GABBR2, GNAO1, GNG13, PRKCA]	4.3956	KEGG pathways
KEGG:04970	Salivary secretion	0.000770989	3.11295	[ATP2B4, GUCY1A1, GUCY1B1, PRKCA]	4.30108	KEGG pathways
KEGG:04727	GABAergic synapse	0.000179601	3.74569	[GABBR2, GNAO1, GNG13, PRKCA, SLC38A1]	5.61798	KEGG pathways
KEGG:04730	Long-term depression	3.2489e-05	4.48826	[GNAO1, GRIA2, GUCY1A1, GUCY1B1, PRKCA]	8.33333	KEGG pathways
KEGG:04713	Circadian entrainment	2.46421e-05	4.60832	[GNAO1, GNG13, GRIA2, GUCY1A1, GUCY1B1, PRKCA]	6.18557	KEGG pathways
KEGG:04724	Glutamatergic synapse	4.6145e-06	5.33587	[DLG4, GNAO1, GNG13, GRIA2, GRM6, PRKCA, SLC38A1]	6.08696	KEGG pathways
GO:0043406	Positive regulation of MAP kinase activity	0.00389726	2.40924	[CD24, DIRAS2, NTRK3]	4.61538	GO Biological process
GO:0050808	Synapse organization	0.0015893	2.79879	[ACTB, NTNG1, PTPRS, SLITRK6]	5.19481	GO Biological process
GO:0007215	Glutamate receptor signaling pathway	0.00118795	2.9252	[GRIA2, GRM6, NETO1]	8.82353	GO Biological process
GO:0019935	Cyclic-nucleotide-mediated signaling	0.00118795	2.9252	[ATP2B4, GUCY1A1, GUCY1B1]	8.82353	GO Biological process
GO:0019934	cGMP-mediated signaling	0.000236601	3.62598	[ATP2B4, GUCY1A1, GUCY1B1]	18.75	GO Biological process
GO:0007263	Nitric oxide mediated signal transduction	4.54502e-05	4.34246	[ATP2B4, GUCY1A1, GUCY1B1]	33.3333	GO Biological process
GO:0038060	Nitric oxide-cGMP-mediated signaling pathway	2.2883e-05	4.64049	[ATP2B4, GUCY1A1, GUCY1B1]	42.8571	GO Biological process
RPE precursors
ID	Term	P Corrected	log P	Genes	Associated genes [%]	Term
KEGG:05211	Renal cell carcinoma	0.0323135	1.49062	[JUN, SLC2A1, VEGFA]	4.34783	KEGG pathways
KEGG:04918	Thyroid hormone synthesis	0.0201529	1.69566	[ATP1A2, GPX3, LRP2]	4	KEGG pathways
KEGG:04512	ECM-receptor interaction	0.0146784	1.83332	[COL9A2, COL9A3, FN1, SPP1]	4.49438	KEGG pathways
KEGG:04933	AGE-RAGE signaling pathway in diabetic complications	0.0040832	2.389	[COL3A1, FN1, JUN, VEGFA, VEGFB]	5	KEGG pathways
KEGG:05418	Fluid shear stress and atherosclerosis	0.00344065	2.46336	[ACTG1, DUSP1, HSP90AB1, JUN, SQSTM1, VEGFA]	4.31655	KEGG pathways
KEGG:04974	Protein digestion and absorption	0.000817066	3.08774	[ATP1A2, COL18A1, COL3A1, COL5A1, COL9A2, COL9A3]	5.82524	KEGG pathways
GO:0033559	Unsaturated fatty acid metabolic process	0.0443319	1.35328	[CYP1B1, PTGDS, SCD]	5.08475	GO Biological process
GO:0090079	Translation regulator activity, nucleic acid binding	0.0447429	1.34928	[EEF2, EIF1, EIF3L]	5.35714	GO Biological process
GO:0048041	Focal adhesion assembly	0.0405076	1.39246	[ACTG1, EFNA5, VEGFA]	4.91803	GO Biological process
GO:0034308	Primary alcohol metabolic process	0.0385815	1.41362	[CYP1B1, DKK3, RDH10]	4.61538	GO Biological process
GO:0007044	Cell-substrate junction assembly	0.0385815	1.41362	[ACTG1, EFNA5, VEGFA]	4.61538	GO Biological process
GO:0090109	Regulation of cell-substrate junction assembly	0.0351427	1.45416	[ACTG1, EFNA5, VEGFA]	6.38298	GO Biological process
GO:0051893	Regulation of focal adhesion assembly	0.0351427	1.45416	[ACTG1, EFNA5, VEGFA]	6.38298	GO Biological process
GO:0150116	Regulation of cell-substrate junction organization	0.0331601	1.47938	[ACTG1, EFNA5, VEGFA]	6.25	GO Biological process
GO:0008135	Translation factor activity, RNA binding	0.0323583	1.49001	[EEF2, EIF1, EIF3L]	6.81818	GO Biological process
GO:0150115	Cell-substrate junction organization	0.0301688	1.52044	[ACTG1, EFNA5, VEGFA]	4.54545	GO Biological process
GO:0038024	Cargo receptor activity	0.0295326	1.5297	[ANXA2, COLEC12, LRP2]	7.5	GO Biological process
GO:0006081	Cellular aldehyde metabolic process	0.0290679	1.53659	[CYP1B1, DKK3, RDH10]	7.31707	GO Biological process
GO:0002090	Regulation of receptor internalization	0.0235728	1.62759	[ANXA2, NECAB2, VEGFA]	8.33333	GO Biological process
GO:0048259	Regulation of receptor-mediated endocytosis	0.0218167	1.66121	[ANXA2, NECAB2, VEGFA]	4.41176	GO Biological process
GO:0007009	Plasma membrane organization	0.0207405	1.68318	[ANK3, COL5A1, COLEC12, GSN]	5.47945	GO Biological process
GO:0002009	Morphogenesis of an epithelium	0.0208603	1.68068	[ACTG1, COL5A1, GJA1, RHOB, VEGFA]	4.09836	GO Biological process
GO:0007369	Gastrulation	0.0192136	1.71639	[COL5A1, FN1, FZD7, GJA1]	5.7971	GO Biological process
GO:0031623	Receptor internalization	0.0127347	1.89501	[ANXA2, NECAB2, VEGFA]	4.16667	GO Biological process
GO:0045182	Translation regulator activity	0.0127347	1.89501	[EEF2, EIF1, EIF3L]	4.16667	GO Biological process
GO:0001704	Formation of primary germ layer	0.00553976	2.25651	[COL5A1, FN1, FZD7, GJA1]	8.16327	GO Biological process
GO:0031579	Membrane raft organization	0.0023032	2.63767	[ANXA2, COLEC12, GSN]	20	GO Biological process
GO:0070160	Tight junction	0.0231314	1.6358	[ANK3, CLDN1, GJA1]	5.17241	GO Cellular Component
GO:0016234	Inclusion body	0.0210822	1.67608	[EEF2, HERPUD1, SQSTM1]	4.61538	GO Cellular Component
GO:0098562	Cytoplasmic side of membrane	0.0161722	1.79123	[LITAF, PKP4, S100A6, SOCS3]	4.30108	GO Cellular Component
GO:0062023	Collagen-containing extracellular matrix	0.015506	1.8095	[COL3A1, COL5A1, FN1]	4	GO Cellular Component
GO:0043296	Apical junction complex	0.0231314	1.6358	[ACTG1, ANK3, CLDN1]	5.17241	GO Cellular Component
GO:0009898	Cytoplasmic side of plasma membrane	0.00795546	2.09933	[LITAF, PKP4, S100A6, SOCS3]	5.55556	GO Cellular Component
